# Supplementary material for: Emergence and spread of SARS-CoV-2 variants of concern in Canada: a retrospective analysis from clinical and wastewater data
Source: BMC Infect Dis. 2024 Jan 29;24:139. doi: 10.1186/s12879-024-08997-8 (PMC10823614; doi:10.1186/s12879-024-08997-8)
Supplement: Supplementary file 1 — Additional file 1. [file 12879_2024_8997_MOESM1_ESM.zip]

Archive with 4 entries (4 files):
- code-to-share.zip
- data-to-share-clinical-journal.csv
- data-to-share-ww-journal.csv
- Emergence and Spread of SARS-CoV-2_ SI.docx
