# Supplementary material for: Emergence and spread of SARS-CoV-2 variants of concern in Canada: a retrospective analysis from clinical and wastewater data
Source: BMC Infect Dis. 2024 Jan 29;24:139. doi: 10.1186/s12879-024-08997-8 (PMC10823614; doi:10.1186/s12879-024-08997-8)
Supplement: Supplementary file 1 — Additional file 1. [file 12879_2024_8997_MOESM1_ESM.zip › data-to-share-clinical-journal.csv]

# Emergence and Spread of SARS-CoV-2 Variants of Concern in Canada: a Retrospective Analysis from Clinical and Wastewater Data (Champredon et al. 2022)
# Clinical data
# pvar = mean proportion of variant estimated with a multinomial distribution
# pvar.lo = 2.5% quantile proportion of variant estimated with a multinomial distribution
# pvar.hi = 97.5% quantile proportion of variant estimated with a multinomial distribution
# vname = variant name
# date = earliest date reported (among sample collection	symptoms onset	reporting)
# pt = province code
# nv = number of clinical samples that were identified as `vname`
# tot = total number of clinical samples tested that day
# totvar = total number of clinical samples tested that day that were identified as any variant
# ptot = totvar / tot
# pvar.ma.lo = 2.5% quantile proportion of variant estimated with a multinomial distribution	7-day moving average
# pvar.ma.hi = 97.5% quantile proportion of variant estimated with a multinomial distribution	7-day moving average
pvar	pvar.lo	pvar.hi	vname	date	pt	nv	tot	totvar	ptot	pvar.ma.lo	pvar.ma.hi
1	0.113446496701409	1	alpha	2020-12-13	ab	1	1052	1	0.000950570342205323	NA	NA
1	0.113446496701409	1	alpha	2020-12-14	ab	1	1635	1	0.000611620795107034	NA	NA
1	0.113446496701409	1	alpha	2020-12-19	ab	1	1026	2	0.000974658869395711	NA	NA
1	0.203775389365353	1	alpha	2020-12-21	ab	2	1293	2	0.00154679040989946	0.160560997036234	0.994951625381002
1	0.113446496701409	1	alpha	2020-12-22	ab	1	1183	1	0.00084530853761623	0.160560997036234	0.994951625381002
0.666666666666667	0.127805118850147	0.964661377667012	alpha	2020-12-26	ab	2	1205	3	0.0016597510373444	0.152046198343449	0.987259781687871
1	0.338560484232504	1	alpha	2020-12-30	ab	4	1175	7	0.00340425531914894	0.16495032586687	0.987259781687871
1	0.113446496701409	1	alpha	2021-01-01	ab	1	641	1	0.0015600624024961	0.16495032586687	0.987259781687871
0.5	0.0538429058519165	0.946157094148083	alpha	2021-01-02	ab	1	1077	2	0.000928505106778087	0.188372181988308	0.987259781687871
1	0.203775389365353	1	alpha	2021-01-03	ab	2	893	3	0.00223964165733483	0.188372181988308	0.987259781687871
1	0.203775389365353	1	alpha	2021-01-05	ab	2	1045	2	0.00191387559808612	0.169117168435858	0.987259781687871
1	0.277399489551478	1	alpha	2021-01-06	ab	3	887	3	0.00338218714768884	0.192539024557297	0.987259781687871
0.666666666666667	0.127805118850147	0.964661377667012	alpha	2021-01-07	ab	2	778	3	0.0025706940874036	0.201053823250081	0.994951625381002
1	0.203775389365353	1	alpha	2021-01-08	ab	2	781	2	0.00256081946222791	0.208379662811572	0.991958677906518
1	0.277399489551478	1	alpha	2021-01-10	ab	3	671	4	0.00447093889716841	0.2072096234272	0.988200839112446
1	0.113446496701409	1	alpha	2021-01-11	ab	1	917	2	0.00109051254089422	0.2072096234272	0.988200839112446
0.8	0.255056266295785	0.979049367678611	alpha	2021-01-12	ab	4	764	5	0.00523560209424084	0.205158391691666	0.993249213731444
0.75	0.195585113674753	0.973695128441499	alpha	2021-01-13	ab	3	641	5	0.0046801872074883	0.192254264168246	0.993249213731444
1	0.277399489551478	1	alpha	2021-01-14	ab	3	598	5	0.00501672240802676	0.192254264168246	0.993249213731444
1	0.113446496701409	1	alpha	2021-01-16	ab	1	545	2	0.0018348623853211	0.224413405244116	0.993249213731444
1	0.113446496701409	1	alpha	2021-01-17	ab	1	473	2	0.00211416490486258	0.250022379526057	0.996242161205928
1	0.277399489551478	1	alpha	2021-01-19	ab	3	611	3	0.00490998363338789	0.238288291387008	1
1	0.338560484232504	1	alpha	2021-01-20	ab	4	575	4	0.00695652173913044	0.254399229540224	1
1	0.434319086269368	1	alpha	2021-01-21	ab	6	520	6	0.0115384615384615	0.277821085661663	1
1	0.113446496701409	1	alpha	2021-01-22	ab	1	455	1	0.0021978021978022	0.323660027028514	1
1	0.390176056623993	1	alpha	2021-01-23	ab	5	407	6	0.0122850122850123	0.346077112273927	1
1	0.277399489551478	1	alpha	2021-01-24	ab	3	331	3	0.00906344410876133	0.359756912564908	1
1	0.434319086269368	1	alpha	2021-01-25	ab	6	512	6	0.01171875	0.365211724805276	1
1	0.434319086269368	1	alpha	2021-01-26	ab	6	373	6	0.0160857908847185	0.429195553827611	1
1	0.434319086269368	1	alpha	2021-01-27	ab	6	452	6	0.0132743362831858	0.429195553827611	1
1	0.472502771951944	1	alpha	2021-01-28	ab	7	392	7	0.0178571428571429	0.457067451313392	1
1	0.561333299857754	1	alpha	2021-01-29	ab	10	437	10	0.022883295194508	0.492890014172591	1
1	0.390176056623993	1	alpha	2021-01-30	ab	5	333	5	0.015015015015015	0.514365626129331	1
1	0.472502771951944	1	alpha	2021-01-31	ab	7	283	9	0.0247349823321555	0.555040545955853	1
1	0.685077026283762	1	alpha	2021-02-01	ab	17	409	19	0.0415647921760391	0.574055883242328	1
1	0.584648369966552	1	alpha	2021-02-02	ab	11	409	13	0.0268948655256724	0.561365807827212	1
0	0	0.415351630033448	gamma	2021-02-02	ab	NA	NA	NA	NA	NA	NA
1	0.719043525055022	1	alpha	2021-02-03	ab	20	359	20	0.0557103064066852	0.582089950780421	1
0	0	0.280956474944978	gamma	2021-02-03	ab	NA	NA	NA	NA	NA	NA
1	0.605610132957266	1	alpha	2021-02-04	ab	12	339	12	0.0353982300884956	0.591053134401066	1
0	0	0.394389867042734	gamma	2021-02-04	ab	NA	NA	NA	NA	NA	NA
1	0.472502771951944	1	alpha	2021-02-05	ab	7	348	7	0.0201149425287356	0.579700721068709	1
0	0	0.527497228048056	gamma	2021-02-05	ab	NA	NA	NA	NA	0	0.420299278931291
1	0.535245057296456	1	alpha	2021-02-06	ab	9	286	9	0.0314685314685315	0.59010381636737	1
0	0	0.464754942703544	gamma	2021-02-06	ab	NA	NA	NA	NA	0	0.40989618363263
1	0.535245057296456	1	alpha	2021-02-07	ab	9	260	10	0.0346153846153846	0.585251459400047	1
0	0	0.464754942703544	gamma	2021-02-07	ab	NA	NA	NA	NA	0	0.414748540599953
1	0.605610132957266	1	alpha	2021-02-08	ab	12	328	15	0.0365853658536585	0.571001094822873	1
0	0	0.394389867042734	gamma	2021-02-08	ab	NA	NA	NA	NA	0	0.428998905177127
1	0.657470037057179	1	alpha	2021-02-09	ab	15	324	19	0.0462962962962963	0.583691170237989	1
0	0	0.342529962942821	gamma	2021-02-09	ab	NA	NA	NA	NA	0	0.416308829762011
1	0.685077026283762	1	alpha	2021-02-10	ab	17	340	18	0.05	0.593743323903819	1
0	0	0.314922973716238	gamma	2021-02-10	ab	NA	NA	NA	NA	0	0.406256676096181
1	0.505857580917049	1	alpha	2021-02-11	ab	8	308	9	0.025974025974026	0.556908242797393	1
0	0	0.494142419082951	gamma	2021-02-11	ab	NA	NA	NA	NA	0	0.443091757202607
1	0.561333299857754	1	alpha	2021-02-12	ab	10	306	10	0.0326797385620915	0.532438093270551	1
0	0	0.438666700142246	gamma	2021-02-12	ab	NA	NA	NA	NA	0	0.467561906729449
1	0.605610132957266	1	alpha	2021-02-13	ab	12	286	12	0.041958041958042	0.518704273670633	1
0	0	0.394389867042734	gamma	2021-02-13	ab	NA	NA	NA	NA	0	0.481295726329367
1	0.277399489551478	1	alpha	2021-02-14	ab	3	255	3	0.0117647058823529	0.510058665339015	1
0	0	0.722600510448522	gamma	2021-02-14	ab	NA	NA	NA	NA	0	0.489941334660985
1	0.434319086269368	1	alpha	2021-02-15	ab	6	338	6	0.0177514792899408	0.529474476840616	1
0	0	0.565680913730632	gamma	2021-02-15	ab	NA	NA	NA	NA	0	0.470525523159384
1	0.561333299857754	1	alpha	2021-02-16	ab	10	341	11	0.0293255131964809	0.550507695789359	1
0	0	0.438666700142246	gamma	2021-02-16	ab	NA	NA	NA	NA	0	0.449492304210641
1	0.624557767962436	1	alpha	2021-02-17	ab	13	373	13	0.0348525469168901	0.553214500790097	1
0	0	0.375442232037564	gamma	2021-02-17	ab	NA	NA	NA	NA	0	0.446785499209903
1	0.641768261428257	1	alpha	2021-02-18	ab	14	335	16	0.0417910447761194	0.621352802583464	1
0	0	0.358231738571743	gamma	2021-02-18	ab	NA	NA	NA	NA	0	0.378647197416536
1	0.70856583249895	1	alpha	2021-02-19	ab	19	356	20	0.0533707865168539	0.667074019131417	1
0	0	0.29143416750105	gamma	2021-02-19	ab	NA	NA	NA	NA	0	0.332925980868583
1	0.624557767962436	1	alpha	2021-02-20	ab	13	325	14	0.04	0.703042210010318	1
0	0	0.375442232037564	gamma	2021-02-20	ab	NA	NA	NA	NA	0	0.296957789989682
1	0.754367602105043	1	alpha	2021-02-21	ab	24	293	24	0.0819112627986348	0.713430583030906	1
0	0	0.245632397894957	gamma	2021-02-21	ab	NA	NA	NA	NA	0	0.286569416969094
1	0.754367602105043	1	alpha	2021-02-22	ab	24	390	25	0.0615384615384615	0.734282005369649	1
0	0	0.245632397894957	gamma	2021-02-22	ab	NA	NA	NA	NA	0	0.265717994630351
1	0.813110636010056	1	alpha	2021-02-23	ab	34	343	35	0.0991253644314869	0.740825115313377	1
0	0	0.186889363989944	gamma	2021-02-23	ab	NA	NA	NA	NA	0	0.259174884686623
1	0.697276379106558	1	alpha	2021-02-24	ab	18	347	20	0.0518731988472622	0.749470723644994	1
0	0	0.302723620893442	gamma	2021-02-24	ab	NA	NA	NA	NA	0	0.250529276355005
1	0.787728217799457	1	alpha	2021-02-25	ab	29	333	29	0.0870870870870871	0.758486167325797	1
0	0	0.212271782200543	gamma	2021-02-25	ab	NA	NA	NA	NA	0	0.241513832674203
1	0.754367602105043	1	alpha	2021-02-26	ab	24	348	27	0.0689655172413793	0.758486167325797	1
0	0	0.245632397894957	gamma	2021-02-26	ab	NA	NA	NA	NA	0	0.241513832674203
1	0.685077026283762	1	alpha	2021-02-27	ab	17	305	20	0.0557377049180328	0.747740412144682	1
0	0	0.314922973716238	gamma	2021-02-27	ab	NA	NA	NA	NA	0	0.252259587855318
1	0.817475707870661	1	alpha	2021-02-28	ab	35	311	36	0.112540192926045	0.76984879551374	1
0	0	0.182524292129339	gamma	2021-02-28	ab	NA	NA	NA	NA	0	0.23015120448626
1	0.754367602105043	1	alpha	2021-03-01	ab	24	365	29	0.0657534246575342	0.780863555414838	1
0	0	0.245632397894957	gamma	2021-03-01	ab	NA	NA	NA	NA	0	0.219136444585162
1	0.737890349742249	1	alpha	2021-03-02	ab	22	325	24	0.0676923076923077	0.794816049784112	1
0	0	0.262109650257751	delta	2021-03-02	ab	NA	NA	NA	NA	NA	NA
0	0	0.262109650257751	gamma	2021-03-02	ab	NA	NA	NA	NA	0	0.205183950215888
1	0.852035062689964	1	alpha	2021-03-03	ab	45	352	46	0.127840909090909	0.815437560909177	1
0	0	0.147964937310036	delta	2021-03-03	ab	NA	NA	NA	NA	NA	NA
0	0	0.147964937310036	gamma	2021-03-03	ab	NA	NA	NA	NA	0	0.184562439090823
1	0.864831537107144	1	alpha	2021-03-04	ab	50	333	53	0.15015015015015	0.811238219084434	0.998910739709939
0	0	0.135168462892856	delta	2021-03-04	ab	NA	NA	NA	NA	NA	NA
0	0	0.135168462892856	gamma	2021-03-04	ab	NA	NA	NA	NA	0.00108926029006121	0.188761780915566
1	0.852035062689964	1	alpha	2021-03-05	ab	45	369	46	0.121951219512195	0.827034796496407	0.998680599005053
0	0	0.147964937310036	delta	2021-03-05	ab	NA	NA	NA	NA	0.000230140704885889	0.16343602171111
0	0	0.147964937310036	gamma	2021-03-05	ab	NA	NA	NA	NA	0.00108926029006121	0.169216852692098
1	0.829427604159216	1	alpha	2021-03-06	ab	38	290	39	0.131034482758621	0.851909160934272	0.998680599005053
0	0	0.170572395840784	delta	2021-03-06	ab	NA	NA	NA	NA	0.000230140704885889	0.138561657273244
0	0	0.170572395840784	gamma	2021-03-06	ab	NA	NA	NA	NA	0.00108926029006121	0.144342488254233
0.956521739130435	0.788080315097459	0.992375177969571	alpha	2021-03-07	ab	44	309	47	0.142394822006472	0.858513471986842	0.998680599005053
0	0	0.145215412355157	delta	2021-03-07	ab	NA	NA	NA	NA	0.000230140704885889	0.131957346220675
0.0434782608695652	0.00762482203042849	0.211919684902541	gamma	2021-03-07	ab	2	309	47	0.00647249190938511	0.00108926029006121	0.137738177201663
0.984375	0.864943643988851	0.998389015065799	alpha	2021-03-08	ab	63	410	64	0.153658536585366	0.860015151919929	0.998470208333761
0.015625	0.00161098493420123	0.135056356011149	delta	2021-03-08	ab	1	410	64	0.0024390243902439	0.000230140704885889	0.126994331908713
0	0	0.108817900330684	gamma	2021-03-08	ab	NA	NA	NA	NA	0.00129965096135299	0.136236497268576
1	0.912010900807307	1	alpha	2021-03-09	ab	81	387	82	0.209302325581395	0.868859953304649	0.998470208333761
0	0	0.0879890991926927	delta	2021-03-09	ab	NA	NA	NA	NA	0.000230140704885889	0.118149530523993
0	0	0.0879890991926927	gamma	2021-03-09	ab	NA	NA	NA	NA	0.00129965096135299	0.127391695883856
1	0.89826524005795	1	alpha	2021-03-10	ab	69	439	70	0.157175398633257	0.880026177721055	0.998039663674119
0	0	0.10173475994205	delta	2021-03-10	ab	NA	NA	NA	NA	0.000230140704885889	0.10279866014245
0	0	0.10173475994205	gamma	2021-03-10	ab	NA	NA	NA	NA	0.00173019562099519	0.11622547146745
0.985714285714286	0.875343296638756	0.998527265300957	alpha	2021-03-11	ab	69	403	71	0.1712158808933	0.892979096468278	0.998145394660093
0	0	0.100427362709119	delta	2021-03-11	ab	NA	NA	NA	NA	0.000230140704885889	0.0924083062194618
0.0142857142857143	0.00147273469904242	0.124656703361244	gamma	2021-03-11	ab	1	403	71	0.00248138957816377	0.00114053728987955	0.101106431307923
1	0.913948672383002	1	alpha	2021-03-12	ab	83	423	84	0.196217494089835	0.901572284365055	0.998031246093232
0	0	0.0860513276169978	delta	2021-03-12	ab	NA	NA	NA	NA	0	0.0804200522373344
0	0	0.0860513276169978	gamma	2021-03-12	ab	NA	NA	NA	NA	0.00148482656162715	0.096261594222641
0.982758620689655	0.907591175074059	0.996986187382504	alpha	2021-03-13	ab	114	436	116	0.261467889908257	0.901925365248096	0.997634938560753
0	0	0.063116303169988	delta	2021-03-13	ab	NA	NA	NA	NA	0	0.0761929823328553
0.0172413793103448	0.00301381261749545	0.0924088249259413	gamma	2021-03-13	ab	2	436	116	0.00458715596330275	0.00188113409410569	0.0959085133396003
0.97	0.878750746328024	0.993115294871393	alpha	2021-03-14	ab	97	409	100	0.237163814180929	0.903347449750645	0.996609728865332
0	0	0.0724829348942365	delta	2021-03-14	ab	NA	NA	NA	NA	0	0.0686449697185218
0.02	0.00349721371261901	0.106086403785848	gamma	2021-03-14	ab	2	409	100	0.00488997555012225	0.00220954222891382	0.0916076614940611
0.986206896551724	0.925095959266287	0.997589975097767	alpha	2021-03-15	ab	143	556	147	0.257194244604317	0.908740229664718	0.99585244401357
0	0	0.0511385781362565	delta	2021-03-15	ab	NA	NA	NA	NA	0	0.0609113096792937
0.0137931034482759	0.00241002490223315	0.0749040407337128	gamma	2021-03-15	ab	2	556	147	0.00359712230215827	0.00296682708067592	0.0862148815799882
0.984126984126984	0.914482466988592	0.99722584727265	alpha	2021-03-16	ab	124	514	126	0.24124513618677	0.910792867741582	0.995062167268172
0	0	0.0583996098613396	delta	2021-03-16	ab	NA	NA	NA	NA	0	0.0540689924796301
0.0158730158730159	0.00277415272734981	0.0855175330114075	gamma	2021-03-16	ab	2	514	126	0.00389105058365759	0.00375710382607397	0.0841622435031247
0.973684210526316	0.908219831575795	0.992823532132054	alpha	2021-03-17	ab	148	588	153	0.251700680272109	0.912631507818124	0.994368692579461
0	0	0.0488986716417155	delta	2021-03-17	ab	NA	NA	NA	NA	0	0.0505298508949848
0.0131578947368421	0.0022988569436569	0.0716287970232766	gamma	2021-03-17	ab	2	588	153	0.00340136054421769	0.00445057851478516	0.0823236034265826
0.975155279503106	0.913092756037267	0.993226271338623	alpha	2021-03-18	ab	157	532	163	0.295112781954887	0.915936749360805	0.99315350164499
0	0	0.0462917424345218	delta	2021-03-18	ab	NA	NA	NA	NA	0	0.0454959816379806
0.0248447204968944	0.00677372866137714	0.0869072439627336	gamma	2021-03-18	ab	4	532	163	0.0075187969924812	0.00614969679439772	0.0811844832962049
0.979695431472081	0.928317138921047	0.994468062782214	alpha	2021-03-19	ab	193	603	198	0.320066334991708	0.920265550051553	0.99329744333704
0	0	0.0381551072193531	delta	2021-03-19	ab	NA	NA	NA	NA	0	0.0425375330821495
0.0203045685279188	0.0055319372177863	0.0716828610789535	gamma	2021-03-19	ab	4	603	198	0.0066334991708126	0.00600575510234705	0.076855682605457
0.974489795918367	0.920461655609854	0.992131864561526	alpha	2021-03-20	ab	191	566	196	0.337455830388693	0.919151686386359	0.991181904044713
0	0	0.0383423120774704	delta	2021-03-20	ab	NA	NA	NA	NA	0	0.038645784886239
0.0255102040816327	0.00786813543847378	0.0795383443901461	gamma	2021-03-20	ab	5	566	196	0.0088339222614841	0.00812129439467467	0.0779695462706511
0.96039603960396	0.901887437126796	0.984608958330093	alpha	2021-03-21	ab	194	596	205	0.325503355704698	0.917072462090854	0.988170153449574
0	0	0.0372458500952072	delta	2021-03-21	ab	NA	NA	NA	NA	0	0.0354342093792073
0.0396039603960396	0.015391041669907	0.0981125628732046	gamma	2021-03-21	ab	8	596	205	0.0134228187919463	0.0118298465504262	0.0829275379091463
0.991967871485944	0.955397564101523	0.998597566942122	alpha	2021-03-22	ab	247	689	249	0.358490566037736	0.915147868387752	0.985835611820558
0	0	0.0304294382454389	delta	2021-03-22	ab	NA	NA	NA	NA	0	0.0328982751661902
0.00803212851405622	0.00140243305787848	0.0446024358984771	gamma	2021-03-22	ab	2	689	249	0.00290275761973875	0.0141643881794418	0.0848521316122483
0.958847736625514	0.906685421332234	0.982417072226357	alpha	2021-03-23	ab	233	730	243	0.319178082191781	0.916252010245451	0.984929622671791
0	0	0.0311573724899665	delta	2021-03-23	ab	NA	NA	NA	NA	0	0.0304910157829716
0.0411522633744856	0.0175829277736431	0.0933145786677665	gamma	2021-03-23	ab	10	730	243	0.0136986301369863	0.015070377328209	0.083747989754549
0.944444444444444	0.893665261507257	0.971741277966082	alpha	2021-03-24	ab	272	751	288	0.362183754993342	0.918271155134373	0.984183105951012
0	0	0.0264176430924935	delta	2021-03-24	ab	NA	NA	NA	NA	0	0.0279528433418643
0.0555555555555556	0.0282587220339177	0.106334738492743	gamma	2021-03-24	ab	16	751	288	0.0213049267643142	0.0158168940489875	0.0817288448656273
0.951127819548872	0.899620600115552	0.976884479935513	alpha	2021-03-25	ab	253	685	267	0.369343065693431	0.922972353381551	0.984271667795002
0	0	0.028540202943402	delta	2021-03-25	ab	NA	NA	NA	NA	0	0.0252723832366544
0.0488721804511278	0.0231155200644866	0.100379399884448	gamma	2021-03-25	ab	13	685	267	0.018978102189781	0.0157283322049979	0.0770276466184491
0.972144846796657	0.936046131924942	0.988126138740844	alpha	2021-03-26	ab	349	771	359	0.452658884565499	0.921817352676092	0.982776685740458
0	0	0.0213042915368228	delta	2021-03-26	ab	NA	NA	NA	NA	0	0.0230565888839848
0.0278551532033426	0.0118738612591564	0.0639538680750578	gamma	2021-03-26	ab	10	771	359	0.012970168612192	0.0172233142595419	0.0781826473239076
0.970430107526882	0.934595669832305	0.986906247516077	alpha	2021-03-27	ab	361	706	372	0.511331444759207	0.923469489930069	0.981136209930745
0	0	0.0205751049897196	delta	2021-03-27	ab	NA	NA	NA	NA	2.67489951349491e-05	0.0210923524103571
0.0295698924731183	0.0130937524839231	0.0654043301676948	gamma	2021-03-27	ab	11	706	372	0.0155807365439093	0.0186697400515207	0.0762123572514505
0.968674698795181	0.934795824857043	0.98522889123802	alpha	2021-03-28	ab	402	784	415	0.512755102040816	0.928767723928111	0.981882183267651
0	0	0.0184826293587374	delta	2021-03-28	ab	NA	NA	NA	NA	2.67489951349491e-05	0.019164240889122
0.0313253012048193	0.0147711087619798	0.0652041751429571	gamma	2021-03-28	ab	13	784	415	0.0165816326530612	0.0179237667146151	0.0709141232534089
0.974806201550388	0.947312559163314	0.988132692560313	alpha	2021-03-29	ab	503	903	516	0.55703211517165	0.933648910351706	0.981904944719862
0	0	0.0149188777767519	delta	2021-03-29	ab	NA	NA	NA	NA	2.67489951349491e-05	0.016751298601562
0.0251937984496124	0.0118673074396866	0.0526874408366863	gamma	2021-03-29	ab	13	903	516	0.0143964562569214	0.0179010052624043	0.0660329368298131
0.950909090909091	0.91825038211007	0.970933741558367	alpha	2021-03-30	ab	523	1035	550	0.505314009661836	0.932192858734741	0.97964320771681
0.00181818181818182	0.000187242965944644	0.0174077171745726	delta	2021-03-30	ab	1	1035	550	0.000966183574879227	2.67489951349491e-05	0.0153845556361278
0.0472727272727273	0.0277079083174947	0.0795225481605666	gamma	2021-03-30	ab	26	1035	550	0.0251207729468599	0.0201627422654556	0.067488988446779
0.959798994974874	0.930752899493547	0.976963091324422	alpha	2021-03-31	ab	573	1081	599	0.530064754856614	0.928686757020945	0.976259419437941
0	0	0.0129208624438479	delta	2021-03-31	ab	NA	NA	NA	NA	2.67489951349491e-05	0.0142178233486015
0.0402010050251256	0.0230369086755783	0.0692471005064527	gamma	2021-03-31	ab	24	1081	599	0.0222016651248844	0.0235465305443249	0.0709950901605747
0.96078431372549	0.933788905080723	0.977043810100989	alpha	2021-04-01	ab	637	1159	664	0.549611734253667	0.926769930398704	0.973851559018143
0	0	0.0116496069304821	delta	2021-04-01	ab	NA	NA	NA	NA	2.67489951349491e-05	0.0131591513321684
0.0392156862745098	0.0229561898990107	0.0662110949192767	gamma	2021-04-01	ab	26	1159	664	0.0224331320103538	0.0259543909641234	0.0729119167828149
0.954407294832827	0.925853770606181	0.972293979719484	alpha	2021-04-02	ab	628	1073	659	0.585274930102516	0.925467595487255	0.971926453621097
0	0	0.011737090778783	delta	2021-04-02	ab	NA	NA	NA	NA	2.67489951349491e-05	0.0122170311256487
0.0455927051671733	0.0277060202805159	0.0741462293938188	gamma	2021-04-02	ab	30	1073	659	0.0279589934762349	0.0278794963611688	0.0742142516942644
0.942122186495177	0.910052957835735	0.963219729563992	alpha	2021-04-03	ab	586	1077	623	0.544103992571959	0.924124432049802	0.969567979886119
0	0	0.012407978977036	delta	2021-04-03	ab	NA	NA	NA	NA	1.58695102728846e-05	0.0112142185348852
0.0578778135048231	0.0367802704360081	0.0899470421642649	gamma	2021-04-03	ab	36	1077	623	0.0334261838440111	0.0303037257826202	0.0756982249426515
0.949856733524355	0.921378038501361	0.968373868299431	alpha	2021-04-04	ab	663	1160	699	0.571551724137931	0.924133050418671	0.968409221094924
0	0	0.0110719252437056	delta	2021-04-04	ab	NA	NA	NA	NA	3.07742268019533e-05	0.0107628884981638
0.0501432664756447	0.0316261317005691	0.0786219614986388	gamma	2021-04-04	ab	35	1160	699	0.0301724137931034	0.0313459389691254	0.0755189486643904
0.960257787325457	0.938196214783168	0.974656954780995	alpha	2021-04-05	ab	894	1489	934	0.600402955003358	0.92381914668802	0.967535069444828
0	0	0.00832403633111359	delta	2021-04-05	ab	NA	NA	NA	NA	3.07742268019533e-05	0.0103379700468021
0.0397422126745435	0.0253430452190047	0.0618037852168324	gamma	2021-04-05	ab	37	1489	934	0.0248488918737408	0.0322200906192219	0.0758328523950414
0.935275080906149	0.908848238047897	0.954424425413521	alpha	2021-04-06	ab	867	1503	929	0.57684630738523	0.921440888140372	0.965123997058842
0.00107874865156419	0.000111086571910193	0.0103880290392283	delta	2021-04-06	ab	1	1503	929	0.000665335994677312	4.72664781278659e-05	0.0102029646299978
0.0636461704422869	0.0446775142676543	0.0899103608992765	gamma	2021-04-06	ab	59	1503	929	0.0392548236859614	0.0344985618645573	0.0780261864007141
0.95339412360689	0.93081322807563	0.968851779786056	alpha	2021-04-07	ab	941	1569	991	0.59974506054812	0.921238440863264	0.963889962608342
0.00101317122593718	0.000104333015703481	0.00976155218679796	delta	2021-04-07	ab	1	1569	991	0.000637348629700446	4.72664781278659e-05	0.00964410769094215
0.0455927051671733	0.0303324009811152	0.0679921665586247	gamma	2021-04-07	ab	45	1569	991	0.0286806883365201	0.0357325963150572	0.0782286336778217
0.955207166853303	0.931591578966167	0.970924748550314	alpha	2021-04-08	ab	853	1440	898	0.592361111111111	0.919808246277525	0.962355599318443
0	0	0.00867517777095058	delta	2021-04-08	ab	NA	NA	NA	NA	4.72664781278659e-05	0.00934736123909514
0.0447928331466965	0.0290752514496858	0.0684084210338336	gamma	2021-04-08	ab	40	1440	898	0.0277777777777778	0.037266959604956	0.0796588282635606
0.93609865470852	0.909205960772644	0.955416473017583	alpha	2021-04-09	ab	835	1408	895	0.593039772727273	0.913690179131484	0.957515385094914
0.00112107623318386	0.000115445759281388	0.0107920528611529	delta	2021-04-09	ab	1	1408	895	0.000710227272727273	9.20136428027137e-05	0.00961800882720056
0.062780269058296	0.0436553189978636	0.0894995674335283	gamma	2021-04-09	ab	56	1408	895	0.0397727272727273	0.0418856250530335	0.0854890654461089
0.93530701754386	0.908635826895982	0.954581488410492	alpha	2021-04-10	ab	853	1376	919	0.619912790697674	0.913182063729532	0.956596697663362
0	0	0.00849598040364619	delta	2021-04-10	ab	NA	NA	NA	NA	7.6144132529829e-05	0.0091100278695851
0.0646929824561404	0.0454185115895076	0.0913641731040177	gamma	2021-04-10	ab	59	1376	919	0.0428779069767442	0.0429326068158468	0.0861745238556075
0.938443670150987	0.911366676401189	0.957633325270139	alpha	2021-04-11	ab	808	1315	863	0.614448669201521	0.91131337085084	0.954962207770094
0	0	0.00899470008077649	delta	2021-04-11	ab	NA	NA	NA	NA	0.000148087811334102	0.00936621997388937
0.0615563298490128	0.0423666747298607	0.0886333235988109	gamma	2021-04-11	ab	53	1315	863	0.0403041825095057	0.0443647502974617	0.0877781164199149
0.921005385996409	0.895369744760878	0.940775455216293	alpha	2021-04-12	ab	1026	1654	1121	0.620314389359129	0.905511291199863	0.950377982402625
0.00179533213644524	0.000313230152723934	0.0102185694478516	delta	2021-04-12	ab	2	1654	1121	0.00120918984280532	0.000162273823887506	0.00945468707579768
0.0771992818671454	0.0576737033555475	0.102615445494671	gamma	2021-04-12	ab	86	1654	1121	0.0519951632406288	0.0488301794381572	0.0934255330152834
0.929577464788732	0.905291430234233	0.947993613392653	alpha	2021-04-13	ab	1056	1683	1147	0.627450980392157	0.906555605860414	0.950482312317351
0	0	0.00683216233592	delta	2021-04-13	ab	NA	NA	NA	NA	0.000145781572561593	0.00887469468043212
0.0704225352112676	0.0520063866073473	0.094708569765767	gamma	2021-04-13	ab	80	1683	1147	0.047534165181224	0.0488584506640818	0.0925661428967081
0.940602836879433	0.917732377924785	0.957410350533187	alpha	2021-04-14	ab	1061	1619	1135	0.655342804200124	0.90666179142282	0.949950975950231
0.00265957446808511	0.00060793876733339	0.0115548969169279	delta	2021-04-14	ab	3	1619	1135	0.00185299567634342	0.00015857355365703	0.00885918287902883
0.0567375886524823	0.0403574053524193	0.0792173145087761	gamma	2021-04-14	ab	64	1619	1135	0.0395305744286597	0.0492838579291712	0.0923191161380898
0.918032786885246	0.890977021409332	0.938835170978028	alpha	2021-04-15	ab	952	1517	1040	0.627554383651945	0.905122548671778	0.948166965771467
0.000964320154291225	9.93020878738284e-05	0.00929444748430871	delta	2021-04-15	ab	1	1517	1040	0.000659195781147001	0.000204180646454287	0.00906186326338874
0.0810028929604629	0.0603332554345545	0.107940337201413	gamma	2021-04-15	ab	84	1517	1040	0.0553724456163481	0.0508438200796475	0.0935633108725139
0.939288811795317	0.916516163396499	0.956146782420664	alpha	2021-04-16	ab	1083	1670	1157	0.648502994011976	0.906554052124695	0.948946922401625
0	0	0.00673210609359404	delta	2021-04-16	ab	NA	NA	NA	NA	0.00015943348177944	0.00848402110494375
0.0607111882046834	0.0438532175793358	0.0834838366035009	gamma	2021-04-16	ab	70	1670	1157	0.0419161676646707	0.0502854122249409	0.0924196373830896
0.93304347826087	0.909379125832826	0.950862133840654	alpha	2021-04-17	ab	1073	1594	1154	0.673149309912171	0.907403408201741	0.949347062403558
0.000869565217391304	8.95438676680568e-05	0.00838739779382315	delta	2021-04-17	ab	1	1594	1154	0.000627352572145546	0.00015943348177944	0.00839415178715403
0.0660869565217391	0.0483963624451329	0.0896349857936895	gamma	2021-04-17	ab	76	1594	1154	0.0476787954830615	0.0498852722230084	0.0915702813060436
0.925892040256176	0.900591977143891	0.945145254018793	alpha	2021-04-18	ab	1012	1507	1096	0.671532846715328	0.905874548318883	0.947839886992603
0.00182982616651418	0.000319249649580802	0.0104134627712959	delta	2021-04-18	ab	2	1507	1096	0.0013271400132714	8.38576159473261e-05	0.00780019329999428
0.0722781335773102	0.0532864097831952	0.0973426867397797	gamma	2021-04-18	ab	79	1507	1096	0.0524220305242203	0.0516165391957471	0.0934120649796615
0.92845786963434	0.905390268931299	0.946235151627399	alpha	2021-04-19	ab	1168	1763	1263	0.662507090187181	0.90796887442353	0.949016567828873
0	0	0.00617367433873662	delta	2021-04-19	ab	NA	NA	NA	NA	0.000110765952335282	0.0078138550690065
0.0715421303656598	0.0537648483726011	0.094609731068701	gamma	2021-04-19	ab	90	1763	1263	0.0510493477027794	0.0503558728319164	0.091207112192724
0.93370607028754	0.911236922773555	0.95079459340618	alpha	2021-04-20	ab	1169	1748	1254	0.668764302059497	0.908933391130496	0.949507167791313
0	0	0.00620307711139199	delta	2021-04-20	ab	NA	NA	NA	NA	0.000122340048524456	0.00793696053804842
0.0662939297124601	0.04920540659382	0.0887630772264449	gamma	2021-04-20	ab	83	1748	1254	0.0474828375286041	0.0497703300392966	0.0901141171435976
0.929501915708812	0.907030358744778	0.946860122656504	alpha	2021-04-21	ab	1213	1810	1306	0.670165745856354	0.907581105607567	0.948468985494278
0.000766283524904215	7.89077065085957e-05	0.00739718750680964	delta	2021-04-21	ab	1	1810	1306	0.000552486187845304	0.000194439009018671	0.00835253365741103
0.0697318007662835	0.0524762741615905	0.0921098002241013	gamma	2021-04-21	ab	91	1810	1306	0.0502762430939227	0.0505943265419499	0.0911895966732034
0.929101401483924	0.905637304141866	0.94707193683192	alpha	2021-04-22	ab	1127	1683	1217	0.669637551990493	0.906434947359273	0.947728089519423
0.00164880461665293	0.000287660442589517	0.00939007986739426	delta	2021-04-22	ab	2	1683	1217	0.0011883541295306	0.000148831916221414	0.00792831204414275
0.0692497938994229	0.0515085908877393	0.0925056676928505	gamma	2021-04-22	ab	84	1683	1217	0.0499108734402852	0.0515592705450923	0.0926308029381166
0.944138473642801	0.92326778034526	0.959580982157743	alpha	2021-04-23	ab	1200	1817	1272	0.66042927903137	0.908667774926576	0.949435452750722
0.000786782061369001	8.10186733242238e-05	0.00759384437688747	delta	2021-04-23	ab	1	1817	1272	0.000550357732526142	0.000273146122961196	0.00871964172555956
0.0550747442958301	0.0397544180309975	0.0758328712596167	gamma	2021-04-23	ab	70	1817	1272	0.0385250412768299	0.0494656630160651	0.0898748914139593
0.924610051993068	0.899913127172323	0.943594857761405	alpha	2021-04-24	ab	1067	1666	1157	0.640456182472989	0.911694652707012	0.951878529050626
0.00259965337954939	0.00059423659112756	0.0112964096293614	delta	2021-04-24	ab	3	1666	1157	0.00180072028811525	0.000317103925238774	0.00926771931390137
0.072790294627383	0.0541643379637058	0.0971633425009302	gamma	2021-04-24	ab	84	1666	1157	0.0504201680672269	0.0468165982405139	0.086553545636273
0.919385796545106	0.892568869405828	0.939958982194808	alpha	2021-04-25	ab	958	1581	1045	0.605945604048071	0.911467487271718	0.952353276826275
0	0	0.0074439114784179	delta	2021-04-25	ab	NA	NA	NA	NA	0.000740580444145079	0.0110991975910429
0.0806142034548944	0.0600410178051922	0.107431130594172	gamma	2021-04-25	ab	84	1581	1045	0.0531309297912713	0.045490600245996	0.0856170493866639
0.942353883106485	0.921020061902422	0.958186694246494	alpha	2021-04-26	ab	1177	1971	1255	0.597158802638255	0.912368884988348	0.954077092445467
0.00320256204963971	0.000870199447178477	0.0117129821086543	delta	2021-04-26	ab	4	1971	1255	0.00202942668696093	0.000717581079738391	0.0114478483323049
0.0544435548438751	0.0391095956694102	0.0753183503996001	gamma	2021-04-26	ab	68	1971	1255	0.0345002536783359	0.0438265895826657	0.0847758319988821
0.95326278659612	0.932425067236608	0.967896127505509	alpha	2021-04-27	ab	1081	1892	1138	0.571353065539112	0.910411101353639	0.95450326288444
0.0017636684303351	0.000307704615943045	0.0100396202297847	delta	2021-04-27	ab	2	1892	1138	0.00105708245243129	0.000861061390372305	0.0132924965712916
0.044973544973545	0.0306619531649617	0.0655136567826409	gamma	2021-04-27	ab	51	1892	1138	0.0269556025369979	0.0429651212442031	0.0860526611721912
0.931102362204724	0.905440200697718	0.950183357086049	alpha	2021-04-28	ab	946	1939	1020	0.487880350696235	0.909982161985783	0.956512333411251
0.0078740157480315	0.00304324333885273	0.0202175354468004	delta	2021-04-28	ab	8	1939	1020	0.00412583806085611	0.000803364505356507	0.0142063153510899
0.0610236220472441	0.0431942881999654	0.0855543264768371	gamma	2021-04-28	ab	62	1939	1020	0.0319752449716349	0.0410691993175156	0.0865856115872193
0.939729397293973	0.911947088158277	0.959138646166262	alpha	2021-04-29	ab	764	1874	820	0.407684098185699	0.908547448795195	0.958428740465778
0.001230012300123	0.000126664891742703	0.0118306350562281	delta	2021-04-29	ab	1	1874	820	0.000533617929562433	0.000836650693039202	0.0162266832207415
0.0590405904059041	0.0398605162444273	0.0866171459783779	gamma	2021-04-29	ab	48	1874	820	0.0256136606189968	0.0389020692988338	0.0876358655925338
0.941455696202532	0.9095632949023	0.96256417523055	alpha	2021-04-30	ab	595	1832	634	0.324781659388646	0.905351842936771	0.95893913954395
0.00474683544303797	0.00108538084776162	0.0205063820497942	delta	2021-04-30	ab	3	1832	634	0.00163755458515284	0.000712336486299419	0.01685137424129
0.0537974683544304	0.0337241396617589	0.0847706754727802	gamma	2021-04-30	ab	34	1832	634	0.0185589519650655	0.0387779145183894	0.0913545554078125
0.933456561922366	0.896910551597332	0.957658351449087	alpha	2021-05-01	ab	505	1859	545	0.271651425497579	0.895432683373681	0.955596172186326
0.00184842883548983	0.000190358396016969	0.0176931410879498	delta	2021-05-01	ab	1	1859	545	0.000537923614846692	0.000706495004256265	0.0189393401981607
0.0646950092421442	0.0408928844768936	0.100893995406128	gamma	2021-05-01	ab	35	1859	545	0.0188273265196342	0.0420375700173789	0.101131978984108
0.925339366515837	0.882525877071712	0.953373831576495	alpha	2021-05-02	ab	409	1649	446	0.248029108550637	0.889750419988609	0.954844266790676
0.00226244343891403	0.000233003313778866	0.0215864865659793	delta	2021-05-02	ab	1	1649	446	0.000606428138265616	0.000817238819282659	0.0217005400858894
0.0723981900452489	0.0448711076744192	0.114782908631373	gamma	2021-05-02	ab	32	1649	446	0.0194057004244997	0.0423583719532703	0.106000482168468
0.937238493723849	0.898650820893449	0.961759487793701	alpha	2021-05-03	ab	448	1983	478	0.225920322743318	0.890372626180588	0.957666423400247
0	0	0.0160858192524938	delta	2021-05-03	ab	NA	NA	NA	NA	0.0010768982619611	0.0252023512585259
0.0627615062761506	0.0382405122062994	0.101349179106551	gamma	2021-05-03	ab	30	1983	478	0.0151285930408472	0.0388886256821631	0.103998375709497
0.911917098445596	0.862990950294979	0.944495356002137	alpha	2021-05-04	ab	352	1767	387	0.199207696661007	0.886527452410262	0.956862932022179
0.00259067357512953	0.000266814241640969	0.0246553819278796	delta	2021-05-04	ab	1	1767	387	0.000565930956423316	0.00117321803044676	0.0269824278031642
0.0854922279792746	0.0534795416578882	0.133955621816712	gamma	2021-05-04	ab	33	1767	387	0.0186757215619694	0.0393971807640956	0.107323531043762
0.913151364764268	0.865664357002218	0.944920019316498	alpha	2021-05-05	ab	368	1692	404	0.217494089834515	0.882141322364184	0.955614275214626
0.0124069478908189	0.00381845004403748	0.0395459346609009	delta	2021-05-05	ab	5	1692	404	0.00295508274231678	0.00157906304858592	0.0301808923809982
0.0744416873449131	0.0454399017512055	0.119633848767354	gamma	2021-05-05	ab	30	1692	404	0.0177304964539007	0.0396439643373846	0.110116511745762
0.957507082152975	0.916302531502125	0.97889374243326	alpha	2021-05-06	ab	338	1590	355	0.212578616352201	0.879163900779387	0.955375931209246
0.0084985835694051	0.00194428099049177	0.0363433132646836	delta	2021-05-06	ab	3	1590	355	0.00188679245283019	0.00275325364287456	0.0359485135154034
0.0339943342776204	0.0155722923466768	0.0726024007655788	gamma	2021-05-06	ab	12	1590	355	0.00754716981132075	0.0377343789161995	0.109421573878641
0.928205128205128	0.882647078510017	0.956939735584079	alpha	2021-05-07	ab	362	1617	390	0.22387136672851	0.875633725262041	0.953669386356628
0.00769230769230769	0.00175961922716129	0.0329669178622622	delta	2021-05-07	ab	3	1617	390	0.00185528756957328	0.00313142094442285	0.0386667545453809
0.0641025641025641	0.0372840252352861	0.108046762812641	gamma	2021-05-07	ab	25	1617	390	0.015460729746444	0.0383693596721241	0.111294524205401
0.916434540389972	0.866207641274791	0.948917753796212	alpha	2021-05-08	ab	329	1420	360	0.23169014084507	0.879099003891394	0.956676612939048
0.011142061281337	0.00303127352299109	0.0400823931327883	delta	2021-05-08	ab	4	1420	360	0.0028169014084507	0.00400809057185682	0.0429445096798278
0.0724233983286908	0.0426203694899169	0.120444860320124	gamma	2021-05-08	ab	26	1420	360	0.0183098591549296	0.0337905693499919	0.104848579692181
0.917218543046358	0.861683925978129	0.951705423538833	alpha	2021-05-09	ab	277	1279	302	0.216575449569977	0.883421498324584	0.960153112316858
0.0231788079470199	0.00845233747379933	0.0619598345068157	delta	2021-05-09	ab	7	1279	302	0.00547302580140735	0.00361282130294532	0.042111744776802
0.0596026490066225	0.0315040097261234	0.109918343561528	gamma	2021-05-09	ab	18	1279	302	0.0140734949179046	0.0310910333701301	0.101544943716173
0.91970802919708	0.873939592272032	0.949813673825375	alpha	2021-05-10	ab	378	1457	413	0.259437199725463	0.882916106129507	0.960164437813899
0.0097323600973236	0.00264717111083806	0.0351135064623357	delta	2021-05-10	ab	4	1457	413	0.00274536719286205	0.00338061957744526	0.0411126262272185
0.0705596107055961	0.0426853774977721	0.114459831393867	gamma	2021-05-10	ab	29	1457	413	0.0199039121482498	0.0315818095474374	0.103060141794697
0.936908517350158	0.88724790070045	0.965545942079077	alpha	2021-05-11	ab	297	1266	318	0.234597156398104	0.88307530471602	0.960818209280493
0.0189274447949527	0.00640350163367872	0.0545996678690082	delta	2021-05-11	ab	6	1266	318	0.004739336492891	0.00341763335068575	0.0417887699875626
0.0441640378548896	0.0214280094029623	0.0888340102241739	gamma	2021-05-11	ab	14	1266	318	0.0110584518167457	0.0308412883065918	0.102677955054083
0.942771084337349	0.895921818034543	0.969255514961174	alpha	2021-05-12	ab	313	1231	333	0.254264825345248	0.888672221059775	0.964846706397225
0.00602409638554217	0.001051565161657	0.0337165803397203	delta	2021-05-12	ab	2	1231	333	0.0016246953696182	0.00315253564092513	0.0414319664261246
0.0512048192771084	0.0265431498921729	0.096508396935298	gamma	2021-05-12	ab	17	1231	333	0.0138099106417547	0.0273996888424609	0.0977350910045258
0.956656346749226	0.912764786136589	0.978973020912541	alpha	2021-05-13	ab	309	1041	325	0.296829971181556	0.882110013769125	0.961043646005562
0.00309597523219814	0.000318868911991325	0.0293494834175989	delta	2021-05-13	ab	1	1041	325	0.000960614793467819	0.00414663966194374	0.0443302696134416
0.0402476780185759	0.0190077255878284	0.0832087873152504	gamma	2021-05-13	ab	13	1041	325	0.0124879923150817	0.0296643648467737	0.102259569746447
0.932352941176471	0.883761468615605	0.96151613585024	alpha	2021-05-14	ab	317	1052	343	0.301330798479087	0.88590898883002	0.964768774083149
0.00882352941176471	0.00201871563984471	0.037699924184671	delta	2021-05-14	ab	3	1052	343	0.00285171102661597	0.00432001522558473	0.0465579981927232
0.0588235294117647	0.0321003765493668	0.105371455628342	gamma	2021-05-14	ab	20	1052	343	0.0190114068441065	0.0257287569392447	0.0974564577822252
0.952861952861953	0.905386055681077	0.977117233613334	alpha	2021-05-15	ab	283	803	299	0.352428393524284	0.881084676118032	0.963019810246481
0.00673400673400673	0.00117558955466679	0.0375847682027221	delta	2021-05-15	ab	2	803	299	0.0024906600249066	0.00428566075417642	0.0477488932397473
0.0404040404040404	0.0185291732410004	0.0858448119732221	gamma	2021-05-15	ab	12	803	299	0.0149439601494396	0.0273249732558681	0.102170174298615
0.88086642599278	0.815748474943583	0.925084000797189	alpha	2021-05-16	ab	244	722	277	0.337950138504155	0.876156252453504	0.961123550680821
0.036101083032491	0.0154110656209296	0.0822479568180349	delta	2021-05-16	ab	10	722	277	0.0138504155124654	0.00450557755251503	0.0497960648486045
0.0830324909747292	0.0473567417563133	0.141589694754974	gamma	2021-05-16	ab	23	722	277	0.0318559556786704	0.0286693313215595	0.10619023841066
0.950354609929078	0.900532417698292	0.975889570368487	alpha	2021-05-17	ab	268	785	284	0.34140127388535	0.872279261028376	0.959769650275648
0.0141843971631206	0.00386080005632498	0.0507076065173071	delta	2021-05-17	ab	4	785	284	0.00509554140127389	0.0050426260148179	0.0532416620186161
0.0354609929078014	0.0151361221450689	0.0808380476443165	gamma	2021-05-17	ab	10	785	284	0.0127388535031847	0.0289007241341575	0.107894760101515
0.916	0.853477711716533	0.953303195222403	alpha	2021-05-18	ab	229	684	251	0.334795321637427	0.865474829849825	0.957010177851141
0.02	0.00616302033382058	0.0629359331981763	delta	2021-05-18	ab	5	684	251	0.00730994152046784	0.00650729315487069	0.0591470440936873
0.064	0.032601523619326	0.121830025838904	gamma	2021-05-18	ab	16	684	251	0.0233918128654971	0.0293045042170824	0.110755502828859
0.920754716981132	0.861422852382847	0.955981698001555	alpha	2021-05-19	ab	244	611	265	0.399345335515548	0.855356112070554	0.951767835722808
0.0113207547169811	0.00259098275002726	0.0480467816017211	delta	2021-05-19	ab	3	611	265	0.00490998363338789	0.00904257293294847	0.0670979369895759
0.0679245283018868	0.0359536563520126	0.12464884571961	gamma	2021-05-19	ab	18	611	265	0.0294599018003273	0.0307940643008439	0.114678190109371
0.940074906367041	0.885625846160694	0.969495718076329	alpha	2021-05-20	ab	251	554	268	0.453068592057762	0.861284266159487	0.956345904680699
0.0149812734082397	0.00407820814811145	0.0534686636076802	delta	2021-05-20	ab	4	554	268	0.0072202166064982	0.00805559607820603	0.0656024519219369
0.0449438202247191	0.0206274752760145	0.095140439151234	gamma	2021-05-20	ab	12	554	268	0.0216606498194946	0.027707639526104	0.110344337958476
0.901185770750988	0.836130450365752	0.942199828878687	alpha	2021-05-21	ab	228	515	253	0.442718446601942	0.848511690060885	0.949110179346394
0.0316205533596838	0.0122713856202142	0.0790375987101692	delta	2021-05-21	ab	8	515	253	0.0155339805825243	0.0105664345723897	0.0724589226846423
0.0671936758893281	0.0349268371298408	0.125396654719754	gamma	2021-05-21	ab	17	515	253	0.0330097087378641	0.0312352114529429	0.117821416288847
0.89922480620155	0.834555031226175	0.940420838715004	alpha	2021-05-22	ab	232	444	259	0.522522522522523	0.848484685906858	0.948144528098979
0.0426356589147287	0.0189225480012113	0.0932410184739423	delta	2021-05-22	ab	11	444	259	0.0247747747747748	0.0129111778260434	0.0768107296654725
0.0581395348837209	0.0289560938273307	0.113303622936801	gamma	2021-05-22	ab	15	444	259	0.0337837837837838	0.0294931985563436	0.113144412137086
0.920502092050209	0.857245553566117	0.957130483502425	alpha	2021-05-23	ab	220	381	239	0.57742782152231	0.843583794198611	0.943680152244316
0.0251046025104603	0.00850222763773248	0.0717795613445618	delta	2021-05-23	ab	6	381	239	0.015748031496063	0.0148649861957121	0.080765718301913
0.0543933054393305	0.0257517683331344	0.11125272969871	gamma	2021-05-23	ab	13	381	239	0.0341207349081365	0.0311468685429126	0.114083384495172
0.879377431906615	0.811124385008079	0.925239493028351	alpha	2021-05-24	ab	226	365	259	0.619178082191781	0.836645962925042	0.938913813382072
0.0466926070038911	0.0214366695156106	0.0987029018562451	delta	2021-05-24	ab	12	365	259	0.0328767123287671	0.0160320803883151	0.0833582851269433
0.0739299610894942	0.0398291256329413	0.133177595956914	gamma	2021-05-24	ab	19	365	259	0.0520547945205479	0.0340915475631175	0.118647702356729
0.910299003322259	0.85328868263834	0.946543636490503	alpha	2021-05-25	ab	274	411	302	0.666666666666667	0.837739633349437	0.939323613357893
0.0465116279069767	0.0225762231093964	0.0933985820639877	delta	2021-05-25	ab	14	411	302	0.0340632603406326	0.0162536889538477	0.0835608336495319
0.0431893687707641	0.0204074333431309	0.0890909967765784	gamma	2021-05-25	ab	13	411	302	0.0316301703163017	0.0334763065884027	0.117132094060103
0.884615384615385	0.827116610425118	0.924731067018916	alpha	2021-05-26	ab	299	424	338	0.705188679245283	0.836178478637746	0.940399340109655
0.0355029585798817	0.0162676413377081	0.0757317020568046	delta	2021-05-26	ab	12	424	338	0.0283018867924528	0.0151301444451787	0.0834183528643291
0.0798816568047337	0.0475293462579956	0.131221652226213	gamma	2021-05-26	ab	27	424	338	0.0636792452830189	0.0336310671558954	0.120349053611761
0.896666666666667	0.837061027245712	0.936131346040615	alpha	2021-05-27	ab	269	392	300	0.686224489795918	0.831937563330775	0.938378419622891
0.03	0.0122478674963329	0.0716166313828922	delta	2021-05-27	ab	9	392	300	0.0229591836734694	0.0163281425170347	0.087082695855365
0.0733333333333333	0.041240228417449	0.127090664182131	gamma	2021-05-27	ab	22	392	300	0.0561224489795918	0.0339891621760172	0.121811094496467
0.906015037593985	0.84378614333652	0.945068428709439	alpha	2021-05-28	ab	241	338	268	0.71301775147929	0.831288250408746	0.938441294175599
0.0338345864661654	0.0138226455789421	0.0804554383682898	delta	2021-05-28	ab	9	338	268	0.0266272189349112	0.0185736502239307	0.0919753468984893
0.0601503759398496	0.0306201503068372	0.114787396643374	gamma	2021-05-28	ab	16	338	268	0.0473372781065089	0.031608308872686	0.117966078665888
0.902173913043478	0.823626948244338	0.94795092597734	alpha	2021-05-29	ab	166	234	184	0.709401709401709	0.821768777222359	0.933900443207226
0.0326086956521739	0.0110577364405284	0.0922436529775223	delta	2021-05-29	ab	6	234	184	0.0256410256410256	0.0227390224891599	0.101678165176107
0.0652173913043478	0.0300394177997798	0.135822339798407	gamma	2021-05-29	ab	12	234	184	0.0512820512820513	0.0313952237185244	0.119530894787811
0.899082568807339	0.82755914641732	0.942984040095073	alpha	2021-05-30	ab	196	266	218	0.736842105263158	0.814175427263949	0.933464611894689
0.0412844036697248	0.0168882141407242	0.0974299622818133	delta	2021-05-30	ab	9	266	218	0.0338345864661654	0.0240383042822104	0.109708979653569
0.0596330275229358	0.0282584334739865	0.12148701589165	gamma	2021-05-30	ab	13	266	218	0.0488721804511278	0.0298286534258805	0.122882157024895
0.878151260504202	0.806579194553871	0.925679614897307	alpha	2021-05-31	ab	209	294	238	0.710884353741497	0.806877278434709	0.931810512548797
0.0714285714285714	0.0371552234638828	0.132951459158115	delta	2021-05-31	ab	17	294	238	0.0578231292517007	0.0275629134334433	0.120738991766218
0.0504201680672269	0.0231631525096229	0.106262485142865	gamma	2021-05-31	ab	12	294	238	0.0408163265306122	0.0272440578082524	0.122027516734171
0.86283185840708	0.786652370333633	0.914757679711892	alpha	2021-06-01	ab	195	277	227	0.703971119133574	0.79952058928753	0.929225492761756
0.0929203539823009	0.0517338289660012	0.161318310007313	delta	2021-06-01	ab	21	277	227	0.075812274368231	0.0338152848127734	0.135375311655696
0.0442477876106195	0.0189158372639995	0.100044709630037	gamma	2021-06-01	ab	10	277	227	0.036101083032491	0.0236849345318829	0.116177712184812
0.863905325443787	0.773963160716248	0.921680247831159	alpha	2021-06-02	ab	146	228	172	0.640350877192982	0.772768295102748	0.915570144331851
0.0591715976331361	0.0253626138890612	0.131947403399039	delta	2021-06-02	ab	10	228	172	0.043859649122807	0.0423164046358296	0.157686939590005
0.0769230769230769	0.0365633542094886	0.154680487885802	gamma	2021-06-02	ab	13	228	172	0.0570175438596491	0.0261877738039997	0.126393996627112
0.87027027027027	0.785973985441037	0.924552650619372	alpha	2021-06-03	ab	161	235	185	0.685106382978723	0.766069673370757	0.914940923159722
0.0756756756756757	0.0369201315549634	0.14882671617143	delta	2021-06-03	ab	14	235	185	0.0595744680851064	0.0438468178855206	0.165829838395789
0.0540540540540541	0.0231480590940526	0.121108182147062	gamma	2021-06-03	ab	10	235	185	0.0425531914893617	0.0248859260024775	0.128278715328745
0.87434554973822	0.792289319306264	0.92697329020015	alpha	2021-06-04	ab	167	248	193	0.673387096774194	0.759453682901399	0.913094349232618
0.104712041884817	0.0575892452342531	0.182909677594639	delta	2021-06-04	ab	20	248	193	0.0806451612903226	0.0472492311845242	0.175142397823596
0.0209424083769634	0.00570628737225063	0.0738387647978636	gamma	2021-06-04	ab	4	248	193	0.0161290322580645	0.0232976368014023	0.127386901657347
0.760683760683761	0.636360888950863	0.852363486968007	alpha	2021-06-05	ab	89	153	118	0.581699346405229	0.750044094678619	0.912918597494638
0.136752136752137	0.0705655752019214	0.248425048517686	delta	2021-06-05	ab	16	153	118	0.104575163398693	0.0461478863137953	0.181356331245471
0.102564102564103	0.0475592927045971	0.207336330894503	gamma	2021-06-05	ab	12	153	118	0.0784313725490196	0.0238735842444725	0.135826662380956
0.880597014925373	0.780668794293387	0.938579491890164	alpha	2021-06-06	ab	118	173	135	0.682080924855491	0.727714163882419	0.90069687295089
0.0671641791044776	0.0276011068885611	0.154430253922303	delta	2021-06-06	ab	9	173	135	0.0520231213872832	0.0548920552567978	0.201345929941713
0.0522388059701493	0.0191454988633308	0.13468004680308	gamma	2021-06-06	ab	7	173	135	0.0404624277456647	0.0252714948919651	0.142667181108752
0.85207100591716	0.760267261268361	0.912753597407586	alpha	2021-06-07	ab	144	223	171	0.645739910313901	0.703920640869133	0.887255069166909
0.112426035502959	0.0609721165569078	0.198139375152764	delta	2021-06-07	ab	19	223	171	0.0852017937219731	0.0634393234554506	0.219973941631823
0.0355029585798817	0.0120451281020964	0.100019789443083	gamma	2021-06-07	ab	6	223	171	0.0269058295964126	0.0280680481291309	0.152241370047207
0.839285714285714	0.720785252774176	0.913527417546028	alpha	2021-06-08	ab	94	153	113	0.61437908496732	0.675484974893536	0.872862884519473
0.0982142857142857	0.0440244148708992	0.204815843960437	delta	2021-06-08	ab	11	153	113	0.0718954248366013	0.0717936483163905	0.240628815595802
0.0625	0.0229474693654912	0.159123034695297	gamma	2021-06-08	ab	7	153	113	0.0457516339869281	0.0313519658099827	0.166717803722513
0.741666666666667	0.617653645142846	0.836128176024921	alpha	2021-06-09	ab	89	176	125	0.505681818181818	0.658732337185318	0.864433527423637
0.158333333333333	0.0865717964900788	0.271874594272733	delta	2021-06-09	ab	19	176	125	0.107954545454545	0.0793842752774948	0.257984506538533
0.1	0.0463487287419372	0.202564118980379	gamma	2021-06-09	ab	12	176	125	0.0681818181818182	0.0308174735770263	0.170571750596669
0.738461538461539	0.619419324348033	0.830460024131509	alpha	2021-06-10	ab	96	191	130	0.50261780104712	0.618079004108936	0.844026195341473
0.169230769230769	0.0967510089455329	0.279222798002199	delta	2021-06-10	ab	22	191	130	0.115183246073298	0.0983053805327558	0.299726420966902
0.0923076923076923	0.0427239317542131	0.188127504716247	gamma	2021-06-10	ab	12	191	130	0.06282722513089	0.0302877070714476	0.177791726760804
0.724770642201835	0.593239657477088	0.8262279976681	alpha	2021-06-11	ab	79	152	112	0.519736842105263	0.583982794616796	0.826705748659314
0.201834862385321	0.116069519260832	0.327493795342489	delta	2021-06-11	ab	22	152	112	0.144736842105263	0.110317505534186	0.327952712959054
0.073394495412844	0.0286937111382132	0.175173800525	gamma	2021-06-11	ab	8	152	112	0.0526315789473684	0.0327518302471621	0.191843493251335
0.670588235294118	0.519092424993335	0.79335798729715	alpha	2021-06-12	ab	57	121	87	0.471074380165289	0.551300106611267	0.80694616282258
0.223529411764706	0.123699963929652	0.369914885116804	delta	2021-06-12	ab	19	121	87	0.15702479338843	0.13185800582946	0.366003469719237
0.105882352941176	0.0438178470739023	0.234313959013598	gamma	2021-06-12	ab	9	121	87	0.0743801652892562	0.0306741974370685	0.189884427503624
0.661971830985915	0.496095462758712	0.795728167315017	alpha	2021-06-13	ab	47	101	72	0.465346534653465	0.530422086940553	0.79708700041196
0.28169014084507	0.160048843675388	0.44662365492089	delta	2021-06-13	ab	20	101	72	0.198019801980198	0.143667339873908	0.391302583486176
0.0563380281690141	0.0154371333242799	0.185219879952027	gamma	2021-06-13	ab	4	101	72	0.0396039603960396	0.0279081078350045	0.190864546128934
0.670454545454545	0.521593794823381	0.791510470632473	alpha	2021-06-14	ab	59	121	90	0.487603305785124	0.505016446080031	0.786120598944907
0.25	0.145056991566921	0.395723419097826	delta	2021-06-14	ab	22	121	90	0.181818181818182	0.161613373050332	0.42716766368347
0.0795454545454545	0.0292939903320976	0.198382154876795	gamma	2021-06-14	ab	7	121	90	0.0578512396694215	0.022529555435809	0.185236908631176
0.646341463414634	0.492006436735478	0.775210316688893	alpha	2021-06-15	ab	53	110	82	0.481818181818182	0.494243614394804	0.789512678753097
0.317073170731707	0.194807916937818	0.471171141281718	delta	2021-06-15	ab	26	110	82	0.236363636363636	0.162571493679846	0.443603990369362
0.0365853658536585	0.00840403969483602	0.145409574461324	gamma	2021-06-15	ab	3	110	82	0.0272727272727273	0.0193934284355719	0.187466541651702
0.631578947368421	0.471507507447848	0.767114039150578	alpha	2021-06-16	ab	48	110	78	0.436363636363636	0.497224183513218	0.802552008496422
0.289473684210526	0.169237134801212	0.448968390641308	delta	2021-06-16	ab	22	110	78	0.2	0.161381028046979	0.456479519806643
0.0789473684210526	0.0269861015274896	0.209424949357549	gamma	2021-06-16	ab	6	110	78	0.0545454545454545	0.013133735996443	0.17553891770043
0.608695652173913	0.441579838324373	0.753695213862137	alpha	2021-06-17	ab	42	111	69	0.378378378378378	0.48793992111274	0.805999852008001
0.36231884057971	0.222373241180499	0.530278359383254	delta	2021-06-17	ab	25	111	69	0.225225225225225	0.156738574366042	0.463532609862802
0.0289855072463768	0.00507406495984472	0.148734042231942	gamma	2021-06-17	ab	2	111	69	0.018018018018018	0.0134035686962796	0.187878372068871
0.711538461538462	0.517829835680502	0.849972556325434	alpha	2021-06-18	ab	37	74	52	0.5	0.477634085681579	0.810175570689086
0.25	0.122776363667434	0.442548082143733	delta	2021-06-18	ab	13	74	52	0.175675675675676	0.159252160826086	0.4825086058457
0.0384615384615385	0.00674082213655321	0.190781231668677	gamma	2021-06-18	ab	2	74	52	0.027027027027027	0.00955366317910269	0.186263064753925
0.75	0.53995640882223	0.88463329550042	alpha	2021-06-19	ab	33	66	44	0.5	0.453378994344858	0.796256840108041
0.25	0.11536670449958	0.46004359117777	delta	2021-06-19	ab	11	66	44	0.166666666666667	0.172892834757409	0.507340995338455
0	0	0.150820591354699	gamma	2021-06-19	ab	NA	NA	NA	NA	0.00928023065586468	0.191867592019279
0.65	0.431105625955369	0.819863071896074	alpha	2021-06-20	ab	26	54	41	0.481481481481481	0.461410856485503	0.810444928125672
0.275	0.127551667908831	0.495995285314004	delta	2021-06-20	ab	11	54	41	0.203703703703704	0.163760708222932	0.5044684939502
0.075	0.017325962223136	0.271596060531109	gamma	2021-06-20	ab	3	54	41	0.0555555555555556	0.00646871211395199	0.191145761090083
0.659090909090909	0.449452946805254	0.820740501400069	alpha	2021-06-21	ab	29	71	46	0.408450704225352	0.438877520643074	0.805081827941456
0.318181818181818	0.16265209678723	0.528555390978115	delta	2021-06-21	ab	14	71	46	0.197183098591549	0.169169639522263	0.527562185797139
0.0227272727272727	0.0023446517118593	0.187075003672172	gamma	2021-06-21	ab	1	71	46	0.0140845070422535	0.00617755503876432	0.202995674481059
0.5	0.322220797378426	0.677779202621574	alpha	2021-06-22	ab	27	78	57	0.346153846153846	0.404155937510582	0.783923576673628
0.462962962962963	0.29029263445708	0.644997867730998	delta	2021-06-22	ab	25	78	57	0.320512820512821	0.190884266677352	0.564607430840982
0.037037037037037	0.00649001203216997	0.184641265318802	gamma	2021-06-22	ab	2	78	57	0.0256410256410256	0.00563586823261993	0.208068094989591
0.729166666666667	0.527730542432365	0.866430655273994	alpha	2021-06-23	ab	35	83	50	0.421686746987952	0.356756398698082	0.74731099464373
0.229166666666667	0.10531224905987	0.428860880923524	delta	2021-06-23	ab	11	83	50	0.132530120481928	0.223912764633341	0.608917782642733
0.0416666666666667	0.00730547173410078	0.204372132853182	gamma	2021-06-23	ab	2	83	50	0.0240963855421687	0.00605715601741171	0.218849178400121
0.5	0.28384648742737	0.71615351257263	alpha	2021-06-24	ab	17	56	34	0.303571428571429	0.355182038760205	0.746599653552721
0.470588235294118	0.260235760275816	0.691934202311828	delta	2021-06-24	ab	16	56	34	0.285714285714286	0.229484578827103	0.617454919567266
0.0294117647058824	0.00303596543353103	0.231683435968769	gamma	2021-06-24	ab	1	56	34	0.0178571428571429	0.00396000392797742	0.209621817446458
0.485714285714286	0.27477875375306	0.701864797450636	alpha	2021-06-25	ab	17	51	36	0.333333333333333	0.329409515115757	0.730272976080171
0.485714285714286	0.27477875375306	0.701864797450636	delta	2021-06-25	ab	17	51	36	0.333333333333333	0.241276462686445	0.63927584047845
0.0285714285714286	0.00294901449354245	0.226288175228406	gamma	2021-06-25	ab	1	51	36	0.0196078431372549	0.00514667251906042	0.222728365401073
0.4	0.208159637134732	0.628345221291136	alpha	2021-06-26	ab	14	47	36	0.297872340425532	0.338296232976465	0.748717708169381
0.571428571428571	0.346566190191497	0.770216053790026	delta	2021-06-26	ab	20	47	36	0.425531914893617	0.224379218283796	0.631252986416833
0.0285714285714286	0.00294901449354245	0.226288175228406	gamma	2021-06-26	ab	1	47	36	0.0212765957446809	0.00465323729068343	0.229448675493926
0.641025641025641	0.420085106390226	0.814883684259011	alpha	2021-06-27	ab	25	52	41	0.480769230769231	0.275538663282561	0.694721454476361
0.333333333333333	0.166554367265169	0.555755243785733	delta	2021-06-27	ab	13	52	41	0.25	0.273089654899056	0.694423056161314
0.0256410256410256	0.00264589759709599	0.207004533855472	gamma	2021-06-27	ab	1	52	41	0.0192307692307692	0.00528465405661336	0.243211487393608
0.484848484848485	0.269045281294123	0.706453759092219	alpha	2021-06-28	ab	16	51	33	0.313725490196078	0.279880464700421	0.709545636168689
0.454545454545455	0.24519528380262	0.681301837356406	delta	2021-06-28	ab	15	51	33	0.294117647058824	0.253436516358011	0.682577090969463
0.0606060606060606	0.0106513318494403	0.278820839354476	gamma	2021-06-28	ab	2	51	33	0.0392156862745098	0.00714211971783708	0.264432897536208
0.617647058823529	0.38442782240338	0.806892327246045	alpha	2021-06-29	ab	21	54	34	0.388888888888889	0.285014476281354	0.728292360845944
0.352941176470588	0.17201192363854	0.588837889299679	delta	2021-06-29	ab	12	54	34	0.222222222222222	0.233587509621124	0.674946582174892
0.0294117647058824	0.00303596543353103	0.231683435968769	gamma	2021-06-29	ab	1	54	34	0.0185185185185185	0.00745942306208196	0.281776113867468
0.233333333333333	0.0884275545750352	0.488456879422852	alpha	2021-06-30	ab	7	48	33	0.145833333333333	0.308196843623071	0.754229858766893
0.7	0.446285305366693	0.871051369134892	delta	2021-06-30	ab	21	48	33	0.4375	0.201869143204784	0.642135426013484
0.0666666666666667	0.0117253890956103	0.300711816150957	gamma	2021-06-30	ab	2	48	33	0.0416666666666667	0.0102422566839833	0.297090051476851
0.590909090909091	0.314239097352392	0.819922784418927	alpha	2021-07-01	ab	13	43	26	0.302325581395349	0.270797150289946	0.733273671395863
0.318181818181818	0.122663790488495	0.609012445968869	delta	2021-07-01	ab	7	43	26	0.162790697674419	0.220020398759457	0.678527572389812
0.0909090909090909	0.016038225062097	0.380233306966972	gamma	2021-07-01	ab	2	43	26	0.0465116279069767	0.0105675494407631	0.315473979617785
0.6	0.310716834819588	0.833091870191417	alpha	2021-07-02	ab	12	35	24	0.342857142857143	0.285227411625737	0.75281766849192
0.35	0.135835706594855	0.648451235888639	delta	2021-07-02	ab	7	35	24	0.2	0.200292897446593	0.660867579996243
0.05	0.00517013790325665	0.347690689547224	gamma	2021-07-02	ab	1	35	24	0.0285714285714286	0.0110593797715022	0.325063760796797
0.612903225806452	0.370436208526756	0.809907706737781	alpha	2021-07-03	ab	19	47	31	0.404255319148936	0.254153169826481	0.736016359625401
0.290322580645161	0.124537625277117	0.540537960660171	delta	2021-07-03	ab	9	47	31	0.191489361702128	0.220107884758171	0.69576100583792
0.0967741935483871	0.0224288498468519	0.333485738494086	gamma	2021-07-03	ab	3	47	31	0.0638297872340425	0.0106256704238549	0.332102766364827
0.380952380952381	0.158287253058349	0.668190372661801	alpha	2021-07-04	ab	8	27	21	0.296296296296296	0.271873382360708	0.762786099852372
0.571428571428571	0.29361315614788	0.81050026842003	delta	2021-07-04	ab	12	27	21	0.444444444444444	0.202660689561265	0.683829518487989
0.0476190476190476	0.00492294689455478	0.335692030842014	gamma	2021-07-04	ab	1	27	21	0.037037037037037	0.0089506148387677	0.320315181669539
0.64	0.370057110644661	0.843261738764615	alpha	2021-07-05	ab	16	44	25	0.363636363636364	0.257493437577275	0.758000061525617
0.28	0.107102774612572	0.557681890601423	delta	2021-07-05	ab	7	44	25	0.159090909090909	0.215648645758389	0.709173528511242
0.08	0.0140941441646135	0.345949307607559	gamma	2021-07-05	ab	2	44	25	0.0454545454545455	0.00665943982989669	0.312874258994894
0.4	0.166908129808583	0.689283165180412	alpha	2021-07-06	ab	8	39	20	0.205128205128205	0.228085305379897	0.757221179293832
0.6	0.310716834819588	0.833091870191417	delta	2021-07-06	ab	12	39	20	0.307692307692308	0.21122353187883	0.734771879751282
0	0	0.280956474944978	gamma	2021-07-06	ab	NA	NA	NA	NA	0.00804799839810615	0.35571958508152
0.428571428571429	0.212469042314624	0.675845061011653	alpha	2021-07-07	ab	12	47	28	0.25531914893617	0.191288662838394	0.730961466816395
0.571428571428571	0.324154938988347	0.787530957685376	delta	2021-07-07	ab	16	47	28	0.340425531914894	0.240577435266393	0.779902134481661
0	0	0.218198723283942	gamma	2021-07-07	ab	NA	NA	NA	NA	0.00562151494860013	0.359589705140349
0.5	0.213579483868362	0.786420516131638	alpha	2021-07-08	ab	8	37	17	0.216216216216216	0.178167454891401	0.717059037168461
0.5	0.213579483868362	0.786420516131638	delta	2021-07-08	ab	8	37	17	0.216216216216216	0.252526142035515	0.793378729950622
0	0	0.328146848244456	gamma	2021-07-08	ab	NA	NA	NA	NA	0.00578781884082602	0.367267014560912
0.428571428571429	0.104859909437944	0.827639694568921	alpha	2021-07-09	ab	3	23	7	0.130434782608696	0.128730684971447	0.646771690624097
0.428571428571429	0.104859909437944	0.827639694568921	delta	2021-07-09	ab	3	23	7	0.130434782608696	0.329904272383138	0.853138499692564
0.142857142857143	0.0148900478807229	0.647607972153602	gamma	2021-07-09	ab	1	23	7	0.0434782608695652	0.00377436967445266	0.348170225217053
0.315789473684211	0.112859710736238	0.626089719395728	alpha	2021-07-10	ab	6	40	19	0.15	0.107640230950083	0.590591777696982
0.631578947368421	0.330014948990057	0.856449743772824	delta	2021-07-10	ab	12	40	19	0.3	0.376527600036163	0.870743609966107
0.0526315789473684	0.00544346570030978	0.360576578905893	gamma	2021-07-10	ab	1	40	19	0.025	0.00516830413154454	0.345161362163957
0.235294117647059	0.0664387974293953	0.57087336512626	alpha	2021-07-11	ab	4	31	17	0.129032258064516	0.0869047114690381	0.550993856881664
0.705882352941177	0.377254103531736	0.904836436702754	delta	2021-07-11	ab	12	31	17	0.387096774193548	0.416125520851481	0.891479129447152
0.0588235294117647	0.00608707414013601	0.389433196785957	gamma	2021-07-11	ab	1	31	17	0.032258064516129	0.00516830413154454	0.337837092145209
0.103448275862069	0.0239997212049833	0.351250312954068	alpha	2021-07-12	ab	3	53	32	0.0566037735849057	0.0613414104844102	0.4904440130797
0.896551724137931	0.648749687045932	0.976000278795017	delta	2021-07-12	ab	26	53	32	0.490566037735849	0.471591534305686	0.914950165380656
0	0	0.212271782200543	gamma	2021-07-12	ab	NA	NA	NA	NA	0.00562919180557427	0.325713795167303
0.0833333333333333	0.0192749516590344	0.296023774690607	alpha	2021-07-13	ab	3	60	36	0.05	0.0479520270028031	0.398887308207794
0.861111111111111	0.63708012839076	0.956327642106218	delta	2021-07-13	ab	31	60	36	0.516666666666667	0.572791152890897	0.937982462575568
0.0555555555555556	0.00975754119964317	0.259894433573307	gamma	2021-07-13	ab	2	60	36	0.0333333333333333	0.00350204210832815	0.249189118285668
0.179487179487179	0.0673204059473099	0.398659615304425	alpha	2021-07-14	ab	7	52	39	0.134615384615385	0.0318292111833405	0.330583767909838
0.82051282051282	0.601340384695575	0.93267959405269	delta	2021-07-14	ab	32	52	39	0.615384615384615	0.625283744183794	0.953522620551938
0	0	0.166928833152707	gamma	2021-07-14	ab	NA	NA	NA	NA	0.00769142563579618	0.24089773729335
0.125	0.0346363769759667	0.36257160951789	alpha	2021-07-15	ab	4	50	33	0.08	0.0268560966381431	0.283387327185151
0.84375	0.601841578047795	0.95071776766617	delta	2021-07-15	ab	27	50	33	0.54	0.674460772035249	0.960181341649041
0.03125	0.00322621371820808	0.243283769399113	gamma	2021-07-15	ab	1	50	33	0.02	0.00759148742892781	0.207674407189091
0.0483870967741935	0.0111342250666943	0.186742760465578	alpha	2021-07-16	ab	3	80	64	0.0375	0.024872899645023	0.251270799065517
0.951612903225806	0.813257239534422	0.988865774933306	delta	2021-07-16	ab	59	80	64	0.7375	0.696033818627143	0.957906053741954
0	0	0.111935233982159	gamma	2021-07-16	ab	NA	NA	NA	NA	0.010293386172116	0.199089379565108
0	0	0.147964937310036	alpha	2021-07-17	ab	NA	NA	NA	NA	0.0261525464029893	0.229811846153003
0.888888888888889	0.697463088040336	0.965230849607414	delta	2021-07-17	ab	40	66	46	0.606060606060606	0.722303154359719	0.957706815378633
0.111111111111111	0.034769150392586	0.302536911959664	gamma	2021-07-17	ab	5	66	46	0.0757575757575758	0.00992466141044496	0.175073055972379
0.0923076923076923	0.031626995613013	0.240498280053456	alpha	2021-07-18	ab	6	84	65	0.0714285714285714	0.0175277741816852	0.185575840974171
0.876923076923077	0.72149329849192	0.951447484382476	delta	2021-07-18	ab	57	84	65	0.678571428571429	0.759048747498257	0.963420710046185
0.0307692307692308	0.00538750669205744	0.156869886056143	gamma	2021-07-18	ab	2	84	65	0.0238095238095238	0.0117777725112041	0.166547862302694
0.037037037037037	0.0101173422531426	0.126434616116629	alpha	2021-07-19	ab	4	136	109	0.0294117647058824	0.0154218084477506	0.153715982802168
0.907407407407407	0.799761013189196	0.960073263445405	delta	2021-07-19	ab	98	136	109	0.720588235294118	0.790244638740709	0.965013418547334
0.0555555555555556	0.018913291202317	0.152176588832664	gamma	2021-07-19	ab	6	136	109	0.0441176470588235	0.0125257785913178	0.147097328842376
0.0657894736842105	0.0282324789647991	0.145811104303006	alpha	2021-07-20	ab	10	173	152	0.0578034682080925	0.0142852864901257	0.140910401994859
0.907894736842105	0.820965478518788	0.95493297356297	delta	2021-07-20	ab	138	173	152	0.797687861271676	0.795547988770477	0.96395171054048
0.0263157894736842	0.0071764678679462	0.0917801684242053	gamma	2021-07-20	ab	4	173	152	0.023121387283237	0.0139446829925681	0.148863945125789
0.0254777070063694	0.00694700039818117	0.0890075790525987	alpha	2021-07-21	ab	4	176	157	0.0227272727272727	0.0143840649037097	0.128614925277981
0.936305732484076	0.858559536665342	0.972676856725552	delta	2021-07-21	ab	147	176	157	0.835227272727273	0.818792305125921	0.965376934245567
0.0382165605095541	0.0129717777053139	0.107252477464908	gamma	2021-07-21	ab	6	176	157	0.0340909090909091	0.0119658644484392	0.12435123731043
0.0542635658914729	0.019894616838424	0.13955260231387	alpha	2021-07-22	ab	7	154	129	0.0454545454545455	0.0120969564981035	0.110165076750515
0.914728682170543	0.820212816744956	0.961866727174214	delta	2021-07-22	ab	118	154	129	0.766233766233766	0.83918702484664	0.968578114964282
0.0310077519379845	0.0084622562790038	0.107130035176888	gamma	2021-07-22	ab	4	154	129	0.025974025974026	0.0117949159958503	0.112828957453585
0.0181818181818182	0.00317857136332036	0.097103694814414	alpha	2021-07-23	ab	2	129	110	0.0155038759689922	0.0118051929584097	0.103750084678282
0.945454545454545	0.850380689742803	0.981433818885329	delta	2021-07-23	ab	104	129	110	0.806201550387597	0.853006939959459	0.971955657498691
0.0363636363636364	0.0099323308087523	0.124301547966049	gamma	2021-07-23	ab	4	129	110	0.0310077519379845	0.00960688810910352	0.100502064657326
0.00671140939597315	0.000691448895087891	0.0618966002918896	alpha	2021-07-24	ab	1	166	149	0.00602409638554217	0.00854648234709461	0.0929648108129895
0.939597315436242	0.860173302528444	0.975207415543025	delta	2021-07-24	ab	140	166	149	0.843373493975904	0.864500583241749	0.976184068798846
0.0536912751677852	0.0209174205836839	0.130947957252153	gamma	2021-07-24	ab	8	166	149	0.0481927710843374	0.00935617908305311	0.0974354959175763
0.0426829268292683	0.0156172367737696	0.111349340361195	alpha	2021-07-25	ab	7	187	164	0.0374331550802139	0.00763447144809175	0.0875170108412482
0.939024390243902	0.864256336536952	0.973855749413482	delta	2021-07-25	ab	154	187	164	0.823529411764706	0.870372203746517	0.978089516272891
0.0182926829268293	0.00419086752393515	0.0762139270582281	gamma	2021-07-25	ab	3	187	164	0.0160427807486631	0.00909142489417322	0.0953600364426776
0.0261780104712042	0.00807499747528603	0.0815296716110018	alpha	2021-07-26	ab	5	233	192	0.0214592274678112	0.0047923833283169	0.0736215131906899
0.958115183246073	0.896500418978928	0.983716061186263	delta	2021-07-26	ab	183	233	192	0.785407725321888	0.887205557387476	0.983255168427601
0.0157068062827225	0.00359709599508941	0.0658883392588512	gamma	2021-07-26	ab	3	233	192	0.0128755364806867	0.00816448938900366	0.0889062753843125
0.0199004975124378	0.0054215046855933	0.0703141872459572	alpha	2021-07-27	ab	4	226	202	0.0176991150442478	0.0046125033671579	0.0683672798497775
0.960199004975124	0.901420981494817	0.98453185266406	delta	2021-07-27	ab	193	226	202	0.853982300884956	0.898721935271278	0.985368137417847
0.0199004975124378	0.0054215046855933	0.0703141872459572	gamma	2021-07-27	ab	4	226	202	0.0176991150442478	0.00682644477630897	0.0784547491538833
0.00546448087431694	0.000562924105161196	0.0508729792504097	alpha	2021-07-28	ab	1	204	183	0.00490196078431373	0.00494404604102044	0.0674635834745938
0.961748633879781	0.899660880198722	0.986014989043867	delta	2021-07-28	ab	176	204	183	0.862745098039216	0.906216609193212	0.986963482963902
0.0327868852459016	0.0111184983831547	0.0927242611406167	gamma	2021-07-28	ab	6	204	183	0.0294117647058824	0.0048039339435376	0.0695744120426322
0	0	0.0422841187599622	alpha	2021-07-29	ab	NA	NA	NA	NA	0.00271301221619621	0.0558700053774078
0.988700564971751	0.938046292231667	0.998026292257183	delta	2021-07-29	ab	175	208	178	0.841346153846154	0.921295090590663	0.990698375904833
0.0112994350282486	0.00197370774281688	0.0619537077683327	gamma	2021-07-29	ab	2	208	178	0.00961538461538462	0.00420523858297543	0.063000178703013
0.010989010989011	0.00191941163520739	0.060324061428027	alpha	2021-07-30	ab	2	207	182	0.00966183574879227	0.0015594411482982	0.0479841436154968
0.983516483516483	0.930995334929419	0.996224601817046	delta	2021-07-30	ab	179	207	182	0.864734299516908	0.92977106259028	0.992685296795326
0.00549450549450549	0.000566018519889506	0.0511408643530441	gamma	2021-07-30	ab	1	207	182	0.00483091787439614	0.00403072380943222	0.0598972412408563
0.0131578947368421	0.00301224761212564	0.0555707256656037	alpha	2021-07-31	ab	3	258	228	0.0116279069767442	0.000824491607473356	0.0415912557706302
0.964912280701754	0.912636019981979	0.986374834365415	delta	2021-07-31	ab	220	258	228	0.852713178294574	0.937744297249248	0.99430398137085
0.0219298245614035	0.00675984475428427	0.0687855974733959	gamma	2021-07-31	ab	5	258	228	0.0193798449612403	0.00367410367724574	0.0553827633767759
0	0	0.030194293680893	alpha	2021-08-01	ab	NA	NA	NA	NA	0.00078228922337696	0.0378548492949196
1	0.969805706319107	1	delta	2021-08-01	ab	251	297	251	0.845117845117845	0.945625112228081	0.99554905145782
0	0	0.030194293680893	gamma	2021-08-01	ab	NA	NA	NA	NA	0.00265679747685155	0.048044172003034
0	0	0.0263286392776252	alpha	2021-08-02	ab	NA	NA	NA	NA	0.00144875160434108	0.0386813988006101
0.98961937716263	0.955832222976246	0.997624507419713	delta	2021-08-02	ab	286	336	289	0.851190476190476	0.945148828637978	0.994241134132747
0.0103806228373702	0.00237549258028692	0.0441677770237544	gamma	2021-08-02	ab	3	336	289	0.00892857142857143	0.00284600543227542	0.0454103042572796
0.00268817204301075	0.000276857899819368	0.025563972331891	alpha	2021-08-03	ab	1	415	373	0.00240963855421687	0.00165594697133685	0.0364116204921469
0.986559139784946	0.957233624107598	0.995862644692729	delta	2021-08-03	ab	367	415	373	0.88433734939759	0.945483451720377	0.99315597827058
0.010752688172043	0.00292516376028794	0.0387128421973947	gamma	2021-08-03	ab	4	415	373	0.00963855421686747	0.00344608817659653	0.0451165343197898
0.0025974025974026	0.000267507416486424	0.0247181339204354	alpha	2021-08-04	ab	1	417	385	0.00239808153477218	0.00122562588389033	0.0318994010015966
0.984415584415584	0.954826585050551	0.994730479652655	delta	2021-08-04	ab	379	417	385	0.908872901678657	0.953706911256433	0.995056161376166
0.012987012987013	0.00399735498039534	0.0413541215244237	gamma	2021-08-04	ab	5	417	385	0.0119904076738609	0.00252666519676778	0.0395471294329659
0.0151515151515152	0.00466523666674884	0.0480699652997955	alpha	2021-08-05	ab	5	370	330	0.0135135135135135	0.00182803732276546	0.0338098618247544
0.972727272727273	0.934712307100946	0.988870870981673	delta	2021-08-05	ab	321	370	330	0.867567567567568	0.951221819941102	0.994262009724848
0.0121212121212121	0.00329816343078394	0.0435166335480513	gamma	2021-08-05	ab	4	370	330	0.0108108108108108	0.00256697501425508	0.0389542090590492
0.0123839009287926	0.00336977920417777	0.0444356132687846	alpha	2021-08-06	ab	4	366	323	0.0109289617486339	0.00185995137917892	0.0330074557761326
0.972136222910217	0.93333769650621	0.988628510781874	delta	2021-08-06	ab	314	366	323	0.85792349726776	0.952579742180475	0.994124625192742
0.0154798761609907	0.00476659773013732	0.0490844747906158	gamma	2021-08-06	ab	5	366	323	0.0136612021857923	0.00256471464242585	0.0371264920692901
0	0	0.0239851892317517	alpha	2021-08-07	ab	NA	NA	NA	NA	0.0018204002506333	0.0313425733535812
0.99685534591195	0.970200236734371	0.999676116104517	delta	2021-08-07	ab	317	371	318	0.8544474393531	0.95535334481427	0.994538773775978
0.00314465408805031	0.000323883895483013	0.0297997632656288	gamma	2021-08-07	ab	1	371	318	0.00269541778975741	0.00232373628018685	0.0349319656776387
0.0136986301369863	0.00421688007212589	0.043567519442998	alpha	2021-08-08	ab	5	407	365	0.0122850122850123	0.00205962043644351	0.0315128209259927
0.983561643835616	0.952410067111789	0.994440938440777	delta	2021-08-08	ab	359	407	365	0.882063882063882	0.956968282317514	0.994641578079657
0.00273972602739726	0.000282168722411075	0.0260438510634762	gamma	2021-08-08	ab	1	407	365	0.00245700245700246	0.00192769090264545	0.0323248915511372
0.00216919739696312	0.000223398394894267	0.0207117969372725	alpha	2021-08-09	ab	1	529	461	0.00189035916824197	0.00149682292223846	0.027994897492774
0.989154013015184	0.965337678651859	0.996662815694966	delta	2021-08-09	ab	456	529	461	0.862003780718336	0.961996268804033	0.995908392605817
0.00867678958785249	0.00235966997748229	0.0313737580954405	gamma	2021-08-09	ab	4	529	461	0.00756143667296786	0.00156018956500682	0.0294574440824534
0	0	0.0139097953740311	alpha	2021-08-10	ab	NA	NA	NA	NA	0.00104582310988169	0.0244674339265272
0.994584837545126	0.976648842544166	0.998761684775385	delta	2021-08-10	ab	551	617	554	0.893030794165316	0.968190659747385	0.997429869075692
0.00541516245487365	0.00123831522461498	0.0233511574558345	gamma	2021-08-10	ab	3	617	554	0.00486223662884927	0.000909644248941541	0.0252658574416592
0.00714285714285714	0.0019420487171579	0.0259098669273159	alpha	2021-08-11	ab	4	611	560	0.00654664484451719	0.00104582310988169	0.0233676882696891
0.9875	0.966131147573255	0.995450109778407	delta	2021-08-11	ab	553	611	560	0.905073649754501	0.970121058837634	0.997476138203618
0.00535714285714286	0.00122503733760553	0.0231046026389134	gamma	2021-08-11	ab	3	611	560	0.00490998363338789	0.000863375121015396	0.0233354583514102
0.00415800415800416	0.00072565406731349	0.0234445012672648	alpha	2021-08-12	ab	2	543	481	0.00368324125230203	0.000443411671006565	0.0193684618533826
0.991683991683992	0.969908212506581	0.997738572664791	delta	2021-08-12	ab	477	543	481	0.878453038674033	0.974155335433426	0.998240508070764
0.00415800415800416	0.00072565406731349	0.0234445012672648	gamma	2021-08-12	ab	2	543	481	0.00368324125230203	0.000852847087699956	0.0223791934448664
0.00206611570247934	0.000212780517680397	0.0197433683050566	alpha	2021-08-13	ab	1	538	484	0.00185873605947955	0.000411497614593098	0.0179802113350595
0.995867768595041	0.976698433109677	0.999278846071	delta	2021-08-13	ab	482	538	484	0.895910780669145	0.976803528681854	0.998646331526498
0.00206611570247934	0.000212780517680397	0.0197433683050566	gamma	2021-08-13	ab	1	538	484	0.00185873605947955	0.000586668535901482	0.0202007949468242
0	0	0.0162869696338853	alpha	2021-08-14	ab	NA	NA	NA	NA	0.000481126730334301	0.0182553060202885
1	0.983713030366115	1	delta	2021-08-14	ab	472	518	472	0.911196911196911	0.976632926129652	0.998418942448279
0	0	0.0162869696338853	gamma	2021-08-14	ab	NA	NA	NA	NA	0.000626702349610859	0.0197692847554949
0	0	0.0155729345288523	alpha	2021-08-15	ab	NA	NA	NA	NA	0.000203691199311743	0.0161069944372451
0.997975708502024	0.98065000328233	0.999791527510797	delta	2021-08-15	ab	493	551	494	0.894736842105263	0.97919339511736	0.998998807824613
0.00202429149797571	0.000208472489202994	0.0193499967176702	gamma	2021-08-15	ab	1	551	494	0.00181488203266788	0.000521815956704264	0.0187465657374764
0	0	0.010994043309011	alpha	2021-08-16	ab	NA	NA	NA	NA	0.000180182329939595	0.0153574886969941
0.997155049786629	0.983875031390855	0.999503579885107	delta	2021-08-16	ab	701	799	703	0.877346683354193	0.980516258000915	0.999164319900533
0.00284495021337127	0.000496420114892977	0.0161249686091449	gamma	2021-08-16	ab	2	799	703	0.00250312891113892	0.000441803321323871	0.017599915613935
0.00279329608938547	0.000487403810188419	0.0158354581706338	alpha	2021-08-17	ab	2	788	716	0.00253807106598985	0.00016785786566439	0.0142250419115836
0.991620111731844	0.975454624678749	0.997169961227854	delta	2021-08-17	ab	710	788	716	0.901015228426396	0.981852527189169	0.999206098169103
0.00558659217877095	0.00151855192058062	0.0203305861165291	gamma	2021-08-17	ab	4	788	716	0.0050761421319797	0.000429478857048666	0.0164674688285246
0	0	0.0108716858460126	alpha	2021-08-18	ab	NA	NA	NA	NA	0.000187791980128023	0.0137583607057746
0.9971870604782	0.984054430487216	0.999509167412741	delta	2021-08-18	ab	709	783	712	0.905491698595147	0.982319208394978	0.999186164054639
0.00281293952180028	0.000490832587259367	0.0159455695127841	gamma	2021-08-18	ab	2	783	712	0.00255427841634738	0.000429478857048666	0.0156376315741335
0.00321543408360129	0.000561091981708452	0.0181979610855074	alpha	2021-08-19	ab	2	698	622	0.00286532951289398	0.000243181927614579	0.0133374758824655
0.995176848874598	0.979168252691464	0.99889715719623	delta	2021-08-19	ab	619	698	622	0.886819484240688	0.982767382417819	0.999043391947337
0.00160771704180064	0.000165565619650739	0.0154179504024752	gamma	2021-08-19	ab	1	698	622	0.00143266475644699	0.000455087020363366	0.0146771664381362
0.00122850122850123	0.000126509267753964	0.0118162408071834	alpha	2021-08-20	ab	1	905	814	0.00110497237569061	0.000243181927614579	0.012832343970923
0.997542997542998	0.986052317427457	0.999571293950993	delta	2021-08-20	ab	812	905	814	0.897237569060773	0.983508082825445	0.999066377257756
0.00122850122850123	0.000126509267753964	0.0118162408071834	gamma	2021-08-20	ab	1	905	814	0.00110497237569061	0.00043210170994429	0.0139364660305099
0.0013550135501355	0.000139538801245433	0.0130202011932219	alpha	2021-08-21	ab	1	833	738	0.00120048019207683	0.000222233775353119	0.012157231185369
0.998644986449865	0.986979798806778	0.999860461198755	delta	2021-08-21	ab	737	833	738	0.884753901560624	0.985427469489659	0.99942198754744
0	0	0.0104781088531479	gamma	2021-08-21	ab	NA	NA	NA	NA	0.000215165721289915	0.0121140637934288
0.00222222222222222	0.000387729632405894	0.0126267407656887	alpha	2021-08-22	ab	2	983	901	0.00203458799593082	0.000366546883152739	0.0125443524325913
0.995555555555556	0.983787221442215	0.998792122759682	delta	2021-08-22	ab	896	983	901	0.911495422177009	0.985765188766261	0.999347793380678
0.00222222222222222	0.000387729632405894	0.0126267407656887	gamma	2021-08-22	ab	2	983	901	0.00203458799593082	0.000145046780252863	0.0108661811412995
0	0	0.00745811992821382	alpha	2021-08-23	ab	NA	NA	NA	NA	0.000286390885765817	0.0110736617809238
0.998076923076923	0.989059934244239	0.999664477058041	delta	2021-08-23	ab	1038	1169	1040	0.887938408896493	0.987612134592647	0.999505342352645
0.00192307692307692	0.000335522941959441	0.0109400657557612	gamma	2021-08-23	ab	2	1169	1040	0.00171086398631309	0.000121394548874186	0.00979263487292234
0.001953125	0.000340766744358193	0.0111096686717556	alpha	2021-08-24	ab	2	1142	1025	0.00175131348511384	0.000268318133229536	0.0103807914410355
0.998046875	0.988890331328244	0.999659233255642	delta	2021-08-24	ab	1022	1142	1025	0.89492119089317	0.988368012641392	0.999553380676368
0	0	0.00757377045696127	gamma	2021-08-24	ab	NA	NA	NA	NA	0.000116527193901242	0.00934124850494284
0.00371747211895911	0.00101019175459734	0.0135815345765685	alpha	2021-08-25	ab	4	1198	1077	0.00333889816360601	0.000248384018765903	0.00963624358620685
0.996282527881041	0.986418465423431	0.998989808245403	delta	2021-08-25	ab	1072	1198	1077	0.894824707846411	0.989112560496221	0.999573314790832
0	0	0.00721039094787866	gamma	2021-08-25	ab	NA	NA	NA	NA	0.000116527193901242	0.00895985669869621
0	0	0.00790312652383531	alpha	2021-08-26	ab	NA	NA	NA	NA	0.000192994071279347	0.00892819650590137
1	0.992096873476165	1	delta	2021-08-26	ab	981	1094	981	0.896709323583181	0.990332898689683	0.999745868682306
0	0	0.00790312652383531	gamma	2021-08-26	ab	NA	NA	NA	NA	6.11372464146854e-05	0.00825180961839073
0	0	0.00696614842796497	alpha	2021-08-27	ab	NA	NA	NA	NA	0.000273687924977467	0.00939730393491846
0.999102333931777	0.991343463768673	0.999907562217057	delta	2021-08-27	ab	1113	1239	1114	0.898305084745763	0.989993666665782	0.999612963707928
0.000897666068222621	9.24377829433536e-05	0.00865653623132688	gamma	2021-08-27	ab	1	1239	1114	0.000807102502017756	5.42658892927397e-05	0.00802928537840884
0	0	0.00780836620942156	alpha	2021-08-28	ab	NA	NA	NA	NA	0.0003034387980775	0.00930204187527566
1	0.992191633790578	1	delta	2021-08-28	ab	993	1106	993	0.897830018083183	0.98990747903194	0.999537330464668
0	0	0.00780836620942156	gamma	2021-08-28	ab	NA	NA	NA	NA	6.60438663401984e-05	0.00805114136740656
0	0	0.00767041120355033	alpha	2021-08-29	ab	NA	NA	NA	NA	0.00015912569027788	0.00821480029208419
1	0.99232958879645	1	delta	2021-08-29	ab	1011	1115	1011	0.906726457399103	0.990994720615131	0.999681643572467
0	0	0.00767041120355033	gamma	2021-08-29	ab	NA	NA	NA	NA	6.60438663401984e-05	0.00787406315974221
0.00247116968698517	0.000564856975886841	0.0107418719313334	alpha	2021-08-30	ab	3	1371	1214	0.00218818380743982	0.00015912569027788	0.00803122240704801
0.995881383855025	0.986685310076934	0.998734142237392	delta	2021-08-30	ab	1209	1371	1214	0.881838074398249	0.991178298500167	0.999681643572467
0.00164744645799012	0.000287423442105821	0.00938239607588801	gamma	2021-08-30	ab	2	1371	1214	0.00145878920495988	6.60438663401984e-05	0.00769048527470603
0.00240192153722978	0.000549022856058423	0.010442834254256	alpha	2021-08-31	ab	3	1410	1250	0.00212765957446809	0.00015912569027788	0.00795503773825859
0.99679743795036	0.988287017891346	0.999129800552822	delta	2021-08-31	ab	1245	1410	1250	0.882978723404255	0.991495967140866	0.99969484897003
0.000800640512409928	8.24458393322109e-05	0.00772676237994536	gamma	2021-08-31	ab	1	1410	1250	0.000709219858156028	5.28384687768621e-05	0.00737281663400776
0	0	0.0059708434942282	alpha	2021-09-01	ab	NA	NA	NA	NA	0.000173189633675407	0.00815599622024597
1	0.994029156505772	1	delta	2021-09-01	ab	1301	1533	1301	0.848662752772342	0.991295008658878	0.999680785026633
0	0	0.0059708434942282	gamma	2021-09-01	ab	NA	NA	NA	NA	5.28384687768621e-05	0.00731671522884727
0	0	0.00661808132858203	alpha	2021-09-02	ab	NA	NA	NA	NA	0.000189093459510184	0.00854740882590567
1	0.993381918671418	1	delta	2021-09-02	ab	1173	1378	1173	0.851233671988389	0.990903596053218	0.999664881200798
0	0	0.00661808132858203	gamma	2021-09-02	ab	NA	NA	NA	NA	5.28384687768621e-05	0.00741773902026251
0	0	0.00643285574643902	alpha	2021-09-03	ab	NA	NA	NA	NA	0.000108399605812063	0.00822262149601229
1	0.993567144253561	1	delta	2021-09-03	ab	1207	1491	1207	0.80952380952381	0.99130239471143	0.999829640369977
0	0	0.00643285574643902	gamma	2021-09-03	ab	NA	NA	NA	NA	1.17779770474591e-05	0.00728716252686134
0.000956022944550669	9.84476037826906e-05	0.00921507558333322	alpha	2021-09-04	ab	1	1386	1046	0.000721500721500722	2.99677692322888e-05	0.00784962268974341
0.999043977055449	0.990784924416667	0.999901552396217	delta	2021-09-04	ab	1045	1386	1046	0.753968253968254	0.991856843211184	0.999953954576717
0	0	0.00741565637329813	gamma	2021-09-04	ab	NA	NA	NA	NA	3.87215061601966e-19	0.00730217398835111
0.00108108108108108	0.000111326780843437	0.0104102994431683	alpha	2021-09-05	ab	1	1344	925	0.000744047619047619	2.99677692322888e-05	0.00838550949832439
0.998918918918919	0.989589700556832	0.999888673219157	delta	2021-09-05	ab	924	1344	925	0.6875	0.991320956402603	0.999953954576717
0	0	0.008377577743457	gamma	2021-09-05	ab	NA	NA	NA	NA	3.87215061601966e-19	0.00783806079693209
0	0	0.0084683606220798	alpha	2021-09-06	ab	NA	NA	NA	NA	0.000100683675016099	0.00973717523052405
0.998907103825137	0.989476900684413	0.999887456421643	delta	2021-09-06	ab	914	1519	915	0.601711652402897	0.989969290670403	0.999883238670933
0	0	0.0084683606220798	gamma	2021-09-06	ab	NA	NA	NA	NA	3.87215061601966e-19	0.00845879153032577
0	0	0.00783184261037376	alpha	2021-09-07	ab	NA	NA	NA	NA	0.000100683675016099	0.010431907798093
1	0.992168157389626	1	delta	2021-09-07	ab	990	1773	990	0.558375634517767	0.989274558102834	0.999883238670933
0	0	0.00783184261037376	gamma	2021-09-07	ab	NA	NA	NA	NA	3.87215061601966e-19	0.0091535240978947
0	0	0.00972205115429507	alpha	2021-09-08	ab	NA	NA	NA	NA	0.000113713610466963	0.0116338838024932
1	0.990277948845705	1	delta	2021-09-08	ab	796	1704	796	0.467136150234742	0.988072582098434	0.999870208735482
0	0	0.00972205115429507	gamma	2021-09-08	ab	NA	NA	NA	NA	3.87215061601966e-19	0.0101209417292714
0.00283687943262411	0.000495011340486671	0.0160797414539797	alpha	2021-09-09	ab	2	1577	705	0.00126823081800888	0.000127352317440405	0.0128891270877963
0.997163120567376	0.98392025854602	0.999504988659513	delta	2021-09-09	ab	703	1577	705	0.44578313253012	0.986817338813131	0.999856570028508
0	0	0.0109631964623378	gamma	2021-09-09	ab	NA	NA	NA	NA	3.87215061601966e-19	0.0111312567995131
0	0	0.0112959837194216	alpha	2021-09-10	ab	NA	NA	NA	NA	0.000127352317440405	0.0132367925943056
1	0.988704016280578	1	delta	2021-09-10	ab	684	1702	684	0.401880141010576	0.986763207405694	0.99987264768256
0	0	0.0112959837194216	gamma	2021-09-10	ab	NA	NA	NA	NA	3.87215061601966e-19	0.0114789223060224
0.00184162062615101	0.000189657151938742	0.0176289076141347	alpha	2021-09-11	ab	1	1469	543	0.00068073519400953	0.000200561312172392	0.0144950715074112
0.998158379373849	0.982371092385865	0.999810342848061	delta	2021-09-11	ab	542	1469	543	0.368958475153165	0.985504928492589	0.999799438687828
0	0	0.014187579792935	gamma	2021-09-11	ab	NA	NA	NA	NA	3.87215061601966e-19	0.0119808278192327
0.00200803212851406	0.000206797729657531	0.0191970024402902	alpha	2021-09-12	ab	1	1293	498	0.000773395204949729	0.000200561312172392	0.0146879106630413
0.997991967871486	0.98080299755971	0.999793202270343	delta	2021-09-12	ab	497	1293	498	0.384377416860015	0.984928365259123	0.999778362080131
0	0	0.0154497832351492	gamma	2021-09-12	ab	NA	NA	NA	NA	2.10766076966308e-05	0.0125573910526988
0	0	0.0109020191676446	alpha	2021-09-13	ab	NA	NA	NA	NA	0.000152068319063628	0.0144618531879999
1	0.989097980832355	1	delta	2021-09-13	ab	709	1779	709	0.398538504777965	0.985154422734164	0.99982685507324
0	0	0.0109020191676446	gamma	2021-09-13	ab	NA	NA	NA	NA	2.10766076966308e-05	0.0126579343027823
0.00293685756240822	0.000512462963123904	0.0166397950021132	alpha	2021-09-14	ab	2	1682	681	0.00118906064209275	0.000152068319063628	0.0145452599654858
0.997063142437592	0.983360204997887	0.999487537036876	delta	2021-09-14	ab	679	1682	681	0.403686087990487	0.985071015956678	0.99982685507324
0	0	0.0113451812028456	gamma	2021-09-14	ab	NA	NA	NA	NA	2.10766076966308e-05	0.0127413410802682
0	0	0.0110719252437056	alpha	2021-09-15	ab	NA	NA	NA	NA	0.000124974440215237	0.0139757988456252
0.998567335243553	0.986242006211442	0.999852463746124	delta	2021-09-15	ab	697	1679	698	0.41512805241215	0.985640477076539	0.999853948952088
0.00143266475644699	0.000147536253876413	0.0137579937885578	gamma	2021-09-15	ab	1	1679	698	0.000595592614651578	2.10766076966308e-05	0.012663498220579
0.00151057401812689	0.000155560388725327	0.0144973391286899	alpha	2021-09-16	ab	1	1557	662	0.000642260757867694	9.54319074070179e-05	0.0131008209072283
0.998489425981873	0.98550266087131	0.999844439611275	delta	2021-09-16	ab	661	1557	662	0.424534360950546	0.986515455014936	0.999883491484896
0	0	0.0116669992129226	gamma	2021-09-16	ab	NA	NA	NA	NA	2.10766076966308e-05	0.0123238373114879
0	0	0.011879831161823	alpha	2021-09-17	ab	NA	NA	NA	NA	9.54319074070179e-05	0.0131318447851717
1	0.988120168838177	1	delta	2021-09-17	ab	650	1588	650	0.409319899244332	0.986484431136992	0.999883491484896
0	0	0.011879831161823	gamma	2021-09-17	ab	NA	NA	NA	NA	2.10766076966308e-05	0.0123548611894313
0	0	0.0136426797751106	alpha	2021-09-18	ab	NA	NA	NA	NA	4.35748651220568e-05	0.0127455410739308
1	0.986357320224889	1	delta	2021-09-18	ab	565	1385	565	0.407942238267148	0.986870734848233	0.999935348527181
0	0	0.0136426797751106	gamma	2021-09-18	ab	NA	NA	NA	NA	2.10766076966308e-05	0.0123362537736356
0	0	0.0130721568715114	alpha	2021-09-19	ab	NA	NA	NA	NA	6.51144126324542e-05	0.0131719361568055
1	0.986927843128489	1	delta	2021-09-19	ab	590	1414	590	0.417256011315417	0.986828063843194	0.999934885587368
0	0	0.0130721568715114	gamma	2021-09-19	ab	NA	NA	NA	NA	3.87215061601966e-19	0.0119868740042448
0	0	0.0111191863132483	alpha	2021-09-20	ab	NA	NA	NA	NA	4.28914999574075e-05	0.0129256062881201
1	0.988880813686752	1	delta	2021-09-20	ab	695	1793	695	0.387618516452872	0.98707439371188	0.999957108500043
0	0	0.0111191863132483	gamma	2021-09-20	ab	NA	NA	NA	NA	3.87215061601966e-19	0.0121448784092405
0.00145137880986938	0.000149463667129176	0.0139356690234271	alpha	2021-09-21	ab	1	1658	689	0.00060313630880579	4.28914999574075e-05	0.0129652083382226
0.998548621190131	0.986064330976573	0.999850536332871	delta	2021-09-21	ab	688	1658	689	0.414957780458384	0.987034791661777	0.999957108500043
0	0	0.0112149292922755	gamma	2021-09-21	ab	NA	NA	NA	NA	3.87215061601966e-19	0.012184480459343
0.00146412884333821	0.000150776832572782	0.0140566908238286	alpha	2021-09-22	ab	1	1660	683	0.000602409638554217	4.28914999574075e-05	0.0130691401930511
0.998535871156662	0.985943309176171	0.999849223167427	delta	2021-09-22	ab	682	1660	683	0.410843373493976	0.986930859806949	0.999957108500043
0	0	0.0113123354028226	gamma	2021-09-22	ab	NA	NA	NA	NA	3.87215061601966e-19	0.0122884123141715
0	0	0.0127730300478921	alpha	2021-09-23	ab	NA	NA	NA	NA	4.28914999574075e-05	0.0133786736849787
1	0.987226969952108	1	delta	2021-09-23	ab	604	1545	604	0.390938511326861	0.986621326315021	0.999957108500043
0	0	0.0127730300478921	gamma	2021-09-23	ab	NA	NA	NA	NA	3.87215061601966e-19	0.012597945806099
0	0	0.0121570455125405	alpha	2021-09-24	ab	NA	NA	NA	NA	4.28914999574075e-05	0.0134796325696137
1	0.987842954487459	1	delta	2021-09-24	ab	635	1596	635	0.397869674185464	0.986520367430386	0.999957108500043
0	0	0.0121570455125405	gamma	2021-09-24	ab	NA	NA	NA	NA	3.87215061601966e-19	0.012698904690734
0	0	0.01437020275891	alpha	2021-09-25	ab	NA	NA	NA	NA	2.15395475103823e-05	0.0134010555581889
1	0.98562979724109	1	delta	2021-09-25	ab	536	1334	536	0.401799100449775	0.986598944441811	0.99997846045249
0	0	0.01437020275891	gamma	2021-09-25	ab	NA	NA	NA	NA	3.87215061601966e-19	0.0130090047837595
0	0	0.0152388913150044	alpha	2021-09-26	ab	NA	NA	NA	NA	2.36903238459969e-05	0.0135990234576524
1	0.984761108684996	1	delta	2021-09-26	ab	505	1279	505	0.394839718530102	0.986400976542347	0.999976309676154
0	0	0.0152388913150044	gamma	2021-09-26	ab	NA	NA	NA	NA	3.87215061601966e-19	0.0131683441984784
0	0	0.0118258985056933	alpha	2021-09-27	ab	NA	NA	NA	NA	5.03907653286753e-05	0.0142566721416796
1	0.988174101494307	1	delta	2021-09-27	ab	653	1544	653	0.422927461139896	0.98574332785832	0.999949609234671
0	0	0.0118258985056933	gamma	2021-09-27	ab	NA	NA	NA	NA	3.87215061601966e-19	0.0133414070757064
0	0	0.0133856299434539	alpha	2021-09-28	ab	NA	NA	NA	NA	7.70912068113536e-05	0.0150023186164713
1	0.986614370056546	1	delta	2021-09-28	ab	576	1253	576	0.459696727853152	0.984997681383529	0.999922908793189
0	0	0.0133856299434539	gamma	2021-09-28	ab	NA	NA	NA	NA	3.87215061601966e-19	0.0136024677436989
0.00161030595813205	0.000165832266922085	0.0154424661200732	alpha	2021-09-29	ab	1	1348	621	0.000741839762611276	7.70912068113536e-05	0.0154313203414494
0.998389694041868	0.984557533879927	0.999834167733078	delta	2021-09-29	ab	620	1348	621	0.459940652818991	0.98456867965855	0.999922908793189
0	0	0.0124277113058547	gamma	2021-09-29	ab	NA	NA	NA	NA	3.87215061601966e-19	0.0140314694686771
0.00181488203266788	0.000186903090378748	0.0173765708360823	alpha	2021-09-30	ab	1	1200	551	0.000833333333333333	7.70912068113536e-05	0.0158100869200986
0.998185117967332	0.982623429163918	0.999813096909621	delta	2021-09-30	ab	550	1200	551	0.458333333333333	0.984189913079901	0.999922908793189
0	0	0.0139844701884882	gamma	2021-09-30	ab	NA	NA	NA	NA	3.87215061601966e-19	0.0144102360473263
0.00181488203266788	0.000186903090378748	0.0173765708360823	alpha	2021-10-01	ab	1	1175	551	0.000851063829787234	7.70912068113536e-05	0.016118454303355
0.998185117967332	0.982623429163918	0.999813096909621	delta	2021-10-01	ab	550	1175	551	0.468085106382979	0.983881545696645	0.999922908793189
0	0	0.0139844701884882	gamma	2021-10-01	ab	NA	NA	NA	NA	3.87215061601966e-19	0.0147186034305827
0	0	0.0173732148337571	alpha	2021-10-02	ab	NA	NA	NA	NA	7.70912068113536e-05	0.016444306334336
1	0.982626785166243	1	delta	2021-10-02	ab	442	934	442	0.473233404710921	0.983555693665664	0.999922908793189
0	0	0.0173732148337571	gamma	2021-10-02	ab	NA	NA	NA	NA	3.87215061601966e-19	0.0150444554615637
0	0	0.0178902573655484	alpha	2021-10-03	ab	NA	NA	NA	NA	0.000160404360487332	0.0176934266614309
1	0.982109742634451	1	delta	2021-10-03	ab	429	877	429	0.489167616875713	0.982306573338569	0.999839595639513
0	0	0.0178902573655484	gamma	2021-10-03	ab	NA	NA	NA	NA	3.87215061601966e-19	0.0156252416209048
0	0	0.0139844701884882	alpha	2021-10-04	ab	NA	NA	NA	NA	0.000133703919004654	0.0179219622028008
1	0.986015529811512	1	delta	2021-10-04	ab	551	1145	551	0.481222707423581	0.982078037797199	0.999866296080995
0	0	0.0139844701884882	gamma	2021-10-04	ab	NA	NA	NA	NA	3.87215061601966e-19	0.0163383629690739
0	0	0.015666594160321	alpha	2021-10-05	ab	NA	NA	NA	NA	0.000107003477521975	0.0180309401944083
1	0.984333405839679	1	delta	2021-10-05	ab	491	1019	491	0.481844946025515	0.981969059805592	0.999892996522478
0	0	0.015666594160321	gamma	2021-10-05	ab	NA	NA	NA	NA	3.87215061601966e-19	0.0169319267674806
0.00429184549356223	0.000749024342653932	0.0241863084097371	alpha	2021-10-06	ab	2	942	466	0.00212314225053079	0.000107003477521975	0.0188834029956348
0.995708154506438	0.975813691590263	0.999250975657346	delta	2021-10-06	ab	464	942	466	0.492569002123142	0.981116597004365	0.999892996522478
0	0	0.0164932144212429	gamma	2021-10-06	ab	NA	NA	NA	NA	3.87215061601966e-19	0.0177843895687071
0	0	0.0189763196256719	alpha	2021-10-07	ab	NA	NA	NA	NA	0.000107003477521975	0.0198738319709489
1	0.981023680374328	1	delta	2021-10-07	ab	404	830	404	0.486746987951807	0.980126168029051	0.999892996522478
0	0	0.0189763196256719	gamma	2021-10-07	ab	NA	NA	NA	NA	3.87215061601966e-19	0.0187748185440211
0	0	0.0181394167773348	alpha	2021-10-08	ab	NA	NA	NA	NA	0.000107003477521975	0.0213777384951954
1	0.981860583222665	1	delta	2021-10-08	ab	423	898	423	0.471046770601336	0.978622261504804	0.999892996522478
0	0	0.0181394167773348	gamma	2021-10-08	ab	NA	NA	NA	NA	3.87215061601966e-19	0.0202787250682677
0	0	0.0233404544423426	alpha	2021-10-09	ab	NA	NA	NA	NA	0.000142541360598239	0.0224280963648698
1	0.976659545557657	1	delta	2021-10-09	ab	327	737	327	0.443690637720488	0.97757190363513	0.999857458639402
0	0	0.0233404544423426	gamma	2021-10-09	ab	NA	NA	NA	NA	3.87215061601966e-19	0.0206872753733274
0	0	0.0248232601927468	alpha	2021-10-10	ab	NA	NA	NA	NA	6.98329401254144e-05	0.0221484511870454
1	0.975176739807253	1	delta	2021-10-10	ab	307	669	307	0.458893871449925	0.977851548812954	0.999930167059874
0	0	0.0248232601927468	gamma	2021-10-10	ab	NA	NA	NA	NA	3.87215061601966e-19	0.0208868529367996
0	0	0.0245118158582143	alpha	2021-10-11	ab	NA	NA	NA	NA	6.98329401254144e-05	0.0227520997018855
1	0.975488184141786	1	delta	2021-10-11	ab	311	689	311	0.451378809869376	0.977247900298114	0.999930167059874
0	0	0.0245118158582143	gamma	2021-10-11	ab	NA	NA	NA	NA	3.87215061601966e-19	0.0214905014516397
0.00241545893719807	0.000248765181533847	0.0230190992480418	alpha	2021-10-12	ab	1	877	414	0.00114025085518814	6.98329401254144e-05	0.0232125443714297
0.997584541062802	0.976980900751958	0.999751234818466	delta	2021-10-12	ab	413	877	414	0.470923603192702	0.97678745562857	0.999930167059874
0	0	0.0185264462957386	gamma	2021-10-12	ab	NA	NA	NA	NA	3.87215061601966e-19	0.0219509461211839
0.00233100233100233	0.00024006539934416	0.0222287921649663	alpha	2021-10-13	ab	1	802	429	0.00124688279301746	6.98329401254144e-05	0.0234584919092896
0.997668997668998	0.977771207835034	0.999759934600656	delta	2021-10-13	ab	428	802	429	0.533665835411471	0.97654150809071	0.999930167059874
0	0	0.0178902573655484	gamma	2021-10-13	ab	NA	NA	NA	NA	3.87215061601966e-19	0.0221968936590438
0	0	0.0232018592295523	alpha	2021-10-14	ab	NA	NA	NA	NA	6.98329401254144e-05	0.0240044285685792
1	0.976798140770448	1	delta	2021-10-14	ab	329	745	329	0.441610738255034	0.975995571431421	0.999930167059874
0	0	0.0232018592295523	gamma	2021-10-14	ab	NA	NA	NA	NA	3.87215061601966e-19	0.0227428303183333
0	0	0.0213625294641444	alpha	2021-10-15	ab	NA	NA	NA	NA	6.98329401254144e-05	0.0237217206685265
1	0.978637470535855	1	delta	2021-10-15	ab	358	709	358	0.504936530324401	0.976278279331473	0.999930167059874
0	0	0.0213625294641444	gamma	2021-10-15	ab	NA	NA	NA	NA	3.87215061601966e-19	0.0224601224182807
0	0	0.0250620872073621	alpha	2021-10-16	ab	NA	NA	NA	NA	8.85912019716569e-05	0.0254077835044196
1	0.974937912792638	1	delta	2021-10-16	ab	304	593	304	0.512647554806071	0.97459221649558	0.999911408798028
0	0	0.0250620872073621	gamma	2021-10-16	ab	NA	NA	NA	NA	3.87215061601966e-19	0.0238175429330299
0	0	0.0286448168077734	alpha	2021-10-17	ab	NA	NA	NA	NA	5.42961449224913e-05	0.0259434619858894
1	0.971355183192227	1	delta	2021-10-17	ab	265	550	265	0.481818181818182	0.974056538014111	0.999945703855078
0	0	0.0286448168077734	gamma	2021-10-17	ab	NA	NA	NA	NA	3.87215061601966e-19	0.0249730121001309
0	0	0.0225328605578458	alpha	2021-10-18	ab	NA	NA	NA	NA	5.42961449224913e-05	0.0267360821553884
1	0.977467139442154	1	delta	2021-10-18	ab	339	679	339	0.499263622974963	0.973263917844611	0.999945703855078
0	0	0.0225328605578458	gamma	2021-10-18	ab	NA	NA	NA	NA	3.87215061601966e-19	0.0257656322696298
0.003690036900369	0.000380073014457545	0.0348215390992931	alpha	2021-10-19	ab	1	552	271	0.00181159420289855	5.42961449224913e-05	0.0276178079755091
0.996309963099631	0.965178460900707	0.999619926985542	delta	2021-10-19	ab	270	552	271	0.489130434782609	0.972382192024491	0.999945703855078
0	0	0.028028389898983	gamma	2021-10-19	ab	NA	NA	NA	NA	3.87215061601966e-19	0.0266473580897506
0	0	0.0259785415352555	alpha	2021-10-20	ab	NA	NA	NA	NA	5.42961449224913e-05	0.0288742449221691
1	0.974021458464745	1	delta	2021-10-20	ab	293	581	293	0.504302925989673	0.971125755077831	0.999945703855078
0	0	0.0259785415352555	gamma	2021-10-20	ab	NA	NA	NA	NA	3.87215061601966e-19	0.0279037950364105
0	0	0.0287502004160449	alpha	2021-10-21	ab	NA	NA	NA	NA	5.42961449224913e-05	0.0294180145458899
1	0.971249799583955	1	delta	2021-10-21	ab	264	510	264	0.517647058823529	0.97058198545411	0.999945703855078
0	0	0.0287502004160449	gamma	2021-10-21	ab	NA	NA	NA	NA	3.87215061601966e-19	0.0284475646601314
0	0	0.0275346102049895	alpha	2021-10-22	ab	NA	NA	NA	NA	5.42961449224913e-05	0.0300914067604162
1	0.97246538979501	1	delta	2021-10-22	ab	276	570	276	0.484210526315789	0.969908593239584	0.999945703855078
0	0	0.0275346102049895	gamma	2021-10-22	ab	NA	NA	NA	NA	3.87215061601966e-19	0.0291209568746577
0	0	0.0338571458339817	alpha	2021-10-23	ab	NA	NA	NA	NA	-1.51362367580208e-17	0.0296218380278713
1	0.966142854166018	1	delta	2021-10-23	ab	223	424	223	0.525943396226415	0.970378161972129	1
0	0	0.0338571458339817	gamma	2021-10-23	ab	NA	NA	NA	NA	3.87215061601966e-19	0.0296218380278713
0	0	0.0324512041738194	alpha	2021-10-24	ab	NA	NA	NA	NA	-1.51362367580208e-17	0.0303264590442372
1	0.967548795826181	1	delta	2021-10-24	ab	233	482	233	0.483402489626556	0.968603468037571	0.999939939843731
0	0	0.0324512041738194	gamma	2021-10-24	ab	NA	NA	NA	NA	3.87215061601966e-19	0.0303264590442372
0	0	0.02724660605953	alpha	2021-10-25	ab	NA	NA	NA	NA	-1.51362367580208e-17	0.0309736303116155
1	0.97275339394047	1	delta	2021-10-25	ab	279	561	279	0.497326203208556	0.967956296770192	0.999939939843731
0	0	0.02724660605953	gamma	2021-10-25	ab	NA	NA	NA	NA	3.87215061601966e-19	0.0309736303116155
0	0	0.0315345579714782	alpha	2021-10-26	ab	NA	NA	NA	NA	-1.51362367580208e-17	0.0326837272165965
1	0.968465442028522	1	delta	2021-10-26	ab	240	479	240	0.501043841336117	0.966246199865211	0.999939939843731
0	0	0.0315345579714782	gamma	2021-10-26	ab	NA	NA	NA	NA	3.87215061601966e-19	0.0326837272165966
0	0	0.030910888649817	alpha	2021-10-27	ab	NA	NA	NA	NA	-1.51362367580208e-17	0.0335482471175385
0.995918367346939	0.961598600922838	0.999579578906119	delta	2021-10-27	ab	244	475	245	0.513684210526316	0.964000852780436	0.999861661837809
0	0	0.030910888649817	gamma	2021-10-27	ab	NA	NA	NA	NA	3.87215061601966e-19	0.0335482471175386
0	0	0.033280399287693	alpha	2021-10-28	ab	NA	NA	NA	NA	-1.51362367580208e-17	0.0348564617458689
1	0.966719600712307	1	delta	2021-10-28	ab	227	449	227	0.505567928730512	0.962692638152106	0.999861661837809
0	0	0.033280399287693	gamma	2021-10-28	ab	NA	NA	NA	NA	3.87215061601966e-19	0.0348564617458689
0	0	0.0395052885398567	alpha	2021-10-29	ab	NA	NA	NA	NA	5.61618763923617e-05	0.0361044711334046
1	0.960494711460143	1	delta	2021-10-29	ab	190	407	190	0.466830466830467	0.96144462876457	0.999805499961416
0	0	0.0395052885398567	gamma	2021-10-29	ab	NA	NA	NA	NA	3.87215061601966e-19	0.0351017053228817
0	0	0.0399087851405759	alpha	2021-10-30	ab	NA	NA	NA	NA	5.61618763923617e-05	0.0359465968868276
0.99468085106383	0.950425424572592	0.999452053958541	delta	2021-10-30	ab	187	380	188	0.492105263157895	0.961602503011147	0.999805499961416
0	0	0.0399087851405759	gamma	2021-10-30	ab	NA	NA	NA	NA	3.87215061601966e-19	0.0349438310763046
0	0	0.0416087065721319	alpha	2021-10-31	ab	NA	NA	NA	NA	5.61618763923617e-05	0.0362449459819053
1	0.958391293427868	1	delta	2021-10-31	ab	180	372	180	0.483870967741935	0.96123199620119	0.999801302082404
0	0	0.0416087065721319	gamma	2021-10-31	ab	NA	NA	NA	NA	3.87215061601966e-19	0.0352421801713824
0.00381679389312977	0.000393133134746638	0.0359826717722801	alpha	2021-11-01	ab	1	539	262	0.00185528756957328	5.61618763923617e-05	0.036592589327557
0.99618320610687	0.96401732822772	0.999606866865253	delta	2021-11-01	ab	261	539	262	0.484230055658627	0.960884352855538	0.999801302082404
0	0	0.0289633110986193	gamma	2021-11-01	ab	NA	NA	NA	NA	3.87215061601966e-19	0.0355898235170341
0	0	0.0304294382454389	alpha	2021-11-02	ab	NA	NA	NA	NA	5.61618763923617e-05	0.0364807320274048
1	0.969570561754561	1	delta	2021-11-02	ab	249	462	249	0.538961038961039	0.96099621015569	0.999801302082404
0	0	0.0304294382454389	gamma	2021-11-02	ab	NA	NA	NA	NA	3.87215061601966e-19	0.0354779662168819
0	0	0.032999332315361	alpha	2021-11-03	ab	NA	NA	NA	NA	5.61618763923617e-05	0.0364230896558735
0.995633187772926	0.959005053253136	0.999550193753035	delta	2021-11-03	ab	228	486	229	0.469135802469136	0.962434679711055	0.999879580088327
0	0	0.032999332315361	gamma	2021-11-03	ab	NA	NA	NA	NA	3.87215061601966e-19	0.0354203238453506
0	0	0.035713902707255	alpha	2021-11-04	ab	NA	NA	NA	NA	5.61618763923617e-05	0.0373781734508615
1	0.964286097292745	1	delta	2021-11-04	ab	211	457	211	0.461706783369803	0.961479595916067	0.999879580088327
0	0	0.035713902707255	gamma	2021-11-04	ab	NA	NA	NA	NA	3.87215061601966e-19	0.0363754076403385
0	0	0.0387222874387915	alpha	2021-11-05	ab	NA	NA	NA	NA	-1.51362367580208e-17	0.0374106996207202
1	0.961277712561209	1	delta	2021-11-05	ab	194	441	194	0.439909297052154	0.961447069746208	0.999935741964719
0	0	0.0387222874387915	gamma	2021-11-05	ab	NA	NA	NA	NA	3.87215061601966e-19	0.0374106996207202
0	0	0.0395052885398567	alpha	2021-11-06	ab	NA	NA	NA	NA	-1.51362367580208e-17	0.0395612738238806
1	0.960494711460143	1	delta	2021-11-06	ab	190	423	190	0.449172576832151	0.959296495543048	0.999935741964719
0	0	0.0395052885398567	gamma	2021-11-06	ab	NA	NA	NA	NA	3.87215061601966e-19	0.0395612738238806
0	0	0.0482942931370474	alpha	2021-11-07	ab	NA	NA	NA	NA	-1.51362367580208e-17	0.0401934003533972
1	0.951705706862953	1	delta	2021-11-07	ab	154	347	154	0.443804034582133	0.959806599646603	1
0	0	0.0482942931370474	gamma	2021-11-07	ab	NA	NA	NA	NA	3.87215061601966e-19	0.0401934003533973
0	0	0.0362103549612911	alpha	2021-11-08	ab	NA	NA	NA	NA	-1.51362367580208e-17	0.0409420616983509
1	0.963789645038709	1	delta	2021-11-08	ab	208	465	208	0.447311827956989	0.959057938301649	1
0	0	0.0362103549612911	gamma	2021-11-08	ab	NA	NA	NA	NA	3.87215061601966e-19	0.0409420616983509
0	0	0.0454834576675618	alpha	2021-11-09	ab	NA	NA	NA	NA	7.54668178897836e-05	0.0422480652167749
1	0.954516542332438	1	delta	2021-11-09	ab	164	365	164	0.449315068493151	0.957751934783225	0.99992453318211
0	0	0.0454834576675618	gamma	2021-11-09	ab	NA	NA	NA	NA	3.87215061601966e-19	0.0409147867789918
0	0	0.0374242180219775	alpha	2021-11-10	ab	NA	NA	NA	NA	7.54668178897836e-05	0.0431786155648545
1	0.962575781978023	1	delta	2021-11-10	ab	201	406	201	0.495073891625616	0.956821384435146	0.99992453318211
0	0	0.0374242180219775	gamma	2021-11-10	ab	NA	NA	NA	NA	3.87215061601966e-19	0.0418453371270715
0	0	0.0409545321219308	alpha	2021-11-11	ab	NA	NA	NA	NA	7.54668178897836e-05	0.0423200192252709
1	0.959045467878069	1	delta	2021-11-11	ab	183	360	183	0.508333333333333	0.957679980774729	0.99992453318211
0	0	0.0409545321219308	gamma	2021-11-11	ab	NA	NA	NA	NA	3.87215061601966e-19	0.0409867407874879
0.00512820512820513	0.000528267725228591	0.0478643120677591	alpha	2021-11-12	ab	1	379	195	0.00263852242744063	0.000150167149084309	0.0439181296122777
0.994871794871795	0.952135687932241	0.999471732274772	delta	2021-11-12	ab	194	379	195	0.511873350923483	0.956081870387722	0.999849832850916
0	0	0.0385313630032778	gamma	2021-11-12	ab	NA	NA	NA	NA	3.87215061601966e-19	0.0412645625386396
0	0	0.0460191409764145	alpha	2021-11-13	ab	NA	NA	NA	NA	0.000150167149084309	0.0431510128330154
1	0.953980859023586	1	delta	2021-11-13	ab	162	341	162	0.475073313782991	0.956848987166985	0.999849832850916
0	0	0.0460191409764145	gamma	2021-11-13	ab	NA	NA	NA	NA	3.87215061601966e-19	0.0404974457593774
0	0	0.0422841187599622	alpha	2021-11-14	ab	NA	NA	NA	NA	0.000150167149084309	0.0426837075236699
1	0.957715881240038	1	delta	2021-11-14	ab	177	355	177	0.498591549295775	0.95731629247633	0.999849832850916
0	0	0.0422841187599622	gamma	2021-11-14	ab	NA	NA	NA	NA	3.87215061601966e-19	0.0400301404500319
0.0050761421319797	0.000522902318361675	0.0473971276703381	alpha	2021-11-15	ab	1	424	197	0.00235849056603774	0.000150167149084309	0.0424766727262307
0.99492385786802	0.952602872329662	0.999477097681638	delta	2021-11-15	ab	196	424	197	0.462264150943396	0.957523327273769	0.999849832850916
0	0	0.0381551072193531	gamma	2021-11-15	ab	NA	NA	NA	NA	3.87215061601966e-19	0.0398231056525927
0	0	0.0401136402127263	alpha	2021-11-16	ab	NA	NA	NA	NA	7.47003311945099e-05	0.0403730952669513
1	0.959886359787274	1	delta	2021-11-16	ab	187	362	187	0.516574585635359	0.959626904733049	0.999925299668806
0	0	0.0401136402127263	gamma	2021-11-16	ab	NA	NA	NA	NA	3.87215061601966e-19	0.0390528066310963
0	0	0.0401136402127263	omicron	2021-11-16	ab	NA	NA	NA	NA	NA	NA
0	0	0.0341530808565585	alpha	2021-11-17	ab	NA	NA	NA	NA	7.47003311945099e-05	0.0391197679982074
1	0.965846919143442	1	delta	2021-11-17	ab	221	426	221	0.518779342723005	0.960880232001793	0.999925299668806
0	0	0.0341530808565585	gamma	2021-11-17	ab	NA	NA	NA	NA	3.87215061601966e-19	0.0377994793623524
0	0	0.0341530808565585	omicron	2021-11-17	ab	NA	NA	NA	NA	NA	NA
0	0	0.0395052885398567	alpha	2021-11-18	ab	NA	NA	NA	NA	7.47003311945099e-05	0.0380671878146604
1	0.960494711460143	1	delta	2021-11-18	ab	190	348	190	0.545977011494253	0.96193281218534	0.999925299668806
0	0	0.0395052885398567	gamma	2021-11-18	ab	NA	NA	NA	NA	3.87215061601966e-19	0.0367468991788054
0	0	0.0395052885398567	omicron	2021-11-18	ab	NA	NA	NA	NA	NA	NA
0	0	0.0331392698528031	alpha	2021-11-19	ab	NA	NA	NA	NA	-1.51362367580208e-17	0.0346606667082775
1	0.966860730147197	1	delta	2021-11-19	ab	228	365	228	0.624657534246575	0.964523679647958	0.999954587929413
0	0	0.0331392698528031	gamma	2021-11-19	ab	NA	NA	NA	NA	3.87215061601966e-19	0.0346606667082776
0	0	0.0331392698528031	omicron	2021-11-19	ab	NA	NA	NA	NA	4.54120705873847e-05	0.0354763203520415
0	0	0.0372458500952072	alpha	2021-11-20	ab	NA	NA	NA	NA	-1.51362367580208e-17	0.0329486150610806
1	0.962754149904793	1	delta	2021-11-20	ab	202	275	202	0.734545454545455	0.965261793973608	0.999900090625227
0	0	0.0372458500952072	gamma	2021-11-20	ab	NA	NA	NA	NA	3.87215061601966e-19	0.0329486150610806
0	0	0.0372458500952072	omicron	2021-11-20	ab	NA	NA	NA	NA	9.9909374773222e-05	0.0347382060263917
0	0	0.034916057475133	alpha	2021-11-21	ab	NA	NA	NA	NA	-1.51362367580208e-17	0.0320880718933362
1	0.965083942524867	1	delta	2021-11-21	ab	216	305	216	0.708196721311475	0.965148399819806	0.999845593321041
0	0	0.034916057475133	gamma	2021-11-21	ab	NA	NA	NA	NA	3.87215061601966e-19	0.0320880718933362
0	0	0.034916057475133	omicron	2021-11-21	ab	NA	NA	NA	NA	0.000154406678959059	0.0348516001801944
0	0	0.0235514799256583	alpha	2021-11-22	ab	NA	NA	NA	NA	-1.51362367580208e-17	0.03053657593161
0.996913580246914	0.970738944567994	0.999682115505888	delta	2021-11-22	ab	323	391	324	0.826086956521739	0.966699895781532	0.999845593321041
0	0	0.0235514799256583	gamma	2021-11-22	ab	NA	NA	NA	NA	3.87215061601966e-19	0.0305365759316101
0.00308641975308642	0.000317884494111693	0.0292610554320055	omicron	2021-11-22	ab	1	391	324	0.00255754475703325	0.000154406678959059	0.0333001042184682
0	0	0.0281292786823478	alpha	2021-11-23	ab	NA	NA	NA	NA	-1.51362367580208e-17	0.0296678127060593
0.996296296296296	0.965053160066822	0.999618518870699	delta	2021-11-23	ab	269	311	270	0.864951768488746	0.965767641348379	0.999668081091131
0	0	0.0281292786823478	gamma	2021-11-23	ab	NA	NA	NA	NA	3.87215061601966e-19	0.0296678127060593
0.0037037037037037	0.000381481129300861	0.0349468399331777	omicron	2021-11-23	ab	1	311	270	0.00321543408360129	0.000331918908869344	0.0342323586516214
0	0	0.0281292786823478	alpha	2021-11-24	ab	NA	NA	NA	NA	-1.51362367580208e-17	0.0283084083368903
0.996296296296296	0.965053160066822	0.999618518870699	delta	2021-11-24	ab	269	309	270	0.870550161812298	0.966166909887063	0.999614379611407
0	0	0.0281292786823478	gamma	2021-11-24	ab	NA	NA	NA	NA	3.87215061601966e-19	0.0283084083368903
0.0037037037037037	0.000381481129300861	0.0349468399331777	omicron	2021-11-24	ab	1	309	270	0.00323624595469256	0.000385620388592517	0.0338330901129368
0	0	0.0286448168077734	alpha	2021-11-25	ab	NA	NA	NA	NA	-1.51362367580208e-17	0.0276172685503372
1	0.971355183192227	1	delta	2021-11-25	ab	265	301	265	0.880398671096346	0.963948263248123	0.999225111883735
0	0	0.0286448168077734	gamma	2021-11-25	ab	NA	NA	NA	NA	3.87215061601966e-19	0.0276172685503372
0	0	0.0286448168077734	omicron	2021-11-25	ab	NA	NA	NA	NA	0.000774888116265236	0.0360517367518767
0	0	0.0270579272739478	alpha	2021-11-26	ab	NA	NA	NA	NA	-1.51362367580208e-17	0.0277544593978452
0.99288256227758	0.960334949115125	0.998757414390628	delta	2021-11-26	ab	279	319	281	0.874608150470219	0.962253513177684	0.998955207144926
0	0	0.0270579272739478	gamma	2021-11-26	ab	NA	NA	NA	NA	3.87215061601966e-19	0.0277544593978452
0.00711743772241993	0.00124258560937199	0.0396650508848754	omicron	2021-11-26	ab	2	319	281	0.00626959247648903	0.00104479285507371	0.0377464868223163
0	0	0.0277300195110244	alpha	2021-11-27	ab	NA	NA	NA	NA	-1.51362367580208e-17	0.02757482582372
0.996350364963504	0.965549029675586	0.999624089641938	delta	2021-11-27	ab	273	302	274	0.903973509933775	0.960026827544344	0.99846011481422
0	0	0.0277300195110244	gamma	2021-11-27	ab	NA	NA	NA	NA	3.87215061601966e-19	0.0275748258237201
0.00364963503649635	0.000375910358062217	0.0344509703244145	omicron	2021-11-27	ab	1	302	274	0.0033112582781457	0.00153988518577952	0.0399731724556555
0	0	0.0300780789692615	alpha	2021-11-28	ab	NA	NA	NA	NA	-1.51362367580208e-17	0.0277404956597238
0.988095238095238	0.949553416052287	0.997275125906291	delta	2021-11-28	ab	249	282	252	0.882978723404255	0.958886031810642	0.998322007312355
0	0	0.0300780789692615	gamma	2021-11-28	ab	NA	NA	NA	NA	3.87215061601966e-19	0.0277404956597238
0.0119047619047619	0.00272487409370903	0.0504465839477129	omicron	2021-11-28	ab	3	282	252	0.0106382978723404	0.00167799268764465	0.0411139681893576
0	0	0.0245118158582143	alpha	2021-11-29	ab	NA	NA	NA	NA	-1.51362367580208e-17	0.0277859948441303
0.990353697749196	0.958875694074918	0.997792782334229	delta	2021-11-29	ab	308	356	311	0.865168539325843	0.953594531450102	0.997214442366997
0	0	0.0245118158582143	gamma	2021-11-29	ab	NA	NA	NA	NA	3.87215061601966e-19	0.0277859948441304
0.00964630225080386	0.00220721766577101	0.0411243059250822	omicron	2021-11-29	ab	3	356	311	0.00842696629213483	0.00278555763300338	0.0464054685498976
0	0	0.0268718436634715	alpha	2021-11-30	ab	NA	NA	NA	NA	-1.51362367580208e-17	0.0272749645748896
0.985865724381625	0.949466360633448	0.996152872555758	delta	2021-11-30	ab	279	320	283	0.871875	0.952951094289092	0.996913525718
0	0	0.0268718436634715	gamma	2021-11-30	ab	NA	NA	NA	NA	3.87215061601966e-19	0.0272749645748897
0.0141342756183746	0.00384712744424155	0.0505336393665523	omicron	2021-11-30	ab	4	320	283	0.0125	0.00308647428200012	0.0470489057109078
0	0	0.0292889675343741	alpha	2021-12-01	ab	NA	NA	NA	NA	-1.51362367580208e-17	0.0279302482944657
0.992277992277992	0.957067589930907	0.998651766357643	delta	2021-12-01	ab	257	285	259	0.901754385964912	0.951106066039517	0.996754023322671
0	0	0.0292889675343741	gamma	2021-12-01	ab	NA	NA	NA	NA	3.87215061601966e-19	0.0279302482944657
0.00772200772200772	0.00134823364235677	0.0429324100690926	omicron	2021-12-01	ab	2	285	259	0.00701754385964912	0.00324597667732932	0.0488939339604831
0	0	0.0289633110986193	alpha	2021-12-02	ab	NA	NA	NA	NA	-1.51362367580208e-17	0.0283877226256702
0.977099236641221	0.934314680668447	0.992247045382489	delta	2021-12-02	ab	256	287	262	0.89198606271777	0.947536889407177	0.995864191225338
0	0	0.0289633110986193	gamma	2021-12-02	ab	NA	NA	NA	NA	3.87215061601966e-19	0.0283877226256702
0.0229007633587786	0.00775295461751108	0.0656853193315531	omicron	2021-12-02	ab	6	287	262	0.0209059233449477	0.00413580877466237	0.0524631105928235
0	0	0.0234807153892628	alpha	2021-12-03	ab	NA	NA	NA	NA	-1.51362367580208e-17	0.0290859136717059
0.987692307692308	0.955830888988053	0.996650997847651	delta	2021-12-03	ab	321	366	325	0.877049180327869	0.9423319088707	0.994460610309304
0	0	0.0234807153892628	gamma	2021-12-03	ab	NA	NA	NA	NA	3.87215061601966e-19	0.029085913671706
0.0123076923076923	0.00334900215234916	0.0441691110119472	omicron	2021-12-03	ab	4	366	325	0.0109289617486339	0.00553938969069574	0.0576680911292997
0	0	0.0323170055480567	alpha	2021-12-04	ab	NA	NA	NA	NA	-1.51362367580208e-17	0.029324250711696
0.991452991452991	0.952633831928559	0.998507572874634	delta	2021-12-04	ab	232	260	234	0.892307692307692	0.937332467849025	0.99271697616857
0	0	0.0323170055480567	gamma	2021-12-04	ab	NA	NA	NA	NA	3.87215061601966e-19	0.029324250711696
0.00854700854700855	0.0014924271253666	0.0473661680714412	omicron	2021-12-04	ab	2	260	234	0.00769230769230769	0.00728302383142979	0.0626675321509748
0	0	0.033280399287693	alpha	2021-12-05	ab	NA	NA	NA	NA	-1.51362367580208e-17	0.0290736282360696
0.973568281938326	0.924569179625904	0.99104630122496	delta	2021-12-05	ab	221	254	227	0.87007874015748	0.928296025591353	0.98904531467569
0	0	0.033280399287693	gamma	2021-12-05	ab	NA	NA	NA	NA	3.87215061601966e-19	0.0290736282360697
0.026431718061674	0.00895369877504038	0.0754308203740961	omicron	2021-12-05	ab	6	254	227	0.0236220472440945	0.0109546853243102	0.0717039744086468
0	0	0.0293991531804645	alpha	2021-12-06	ab	NA	NA	NA	NA	-1.51362367580208e-17	0.028998348139133
0.968992248062015	0.922440830319584	0.987967715921995	delta	2021-12-06	ab	250	303	258	0.825082508250825	0.909187147075977	0.978194887739834
0	0	0.0293991531804645	gamma	2021-12-06	ab	NA	NA	NA	NA	3.87215061601966e-19	0.0289983481391331
0.0310077519379845	0.0120322840780046	0.0775591696804156	omicron	2021-12-06	ab	8	303	258	0.0264026402640264	0.0218051122601663	0.0908128529240226
0	0	0.028540202943402	alpha	2021-12-07	ab	NA	NA	NA	NA	-1.51362367580208e-17	0.0298124751889629
0.962406015037594	0.914470273481722	0.98394743357062	delta	2021-12-07	ab	256	296	266	0.864864864864865	0.886906439027837	0.966822972333582
0	0	0.028540202943402	gamma	2021-12-07	ab	NA	NA	NA	NA	3.87215061601966e-19	0.029812475188963
0.037593984962406	0.0160525664293799	0.0855297265182776	omicron	2021-12-07	ab	10	296	266	0.0337837837837838	0.0331770276664174	0.113093560972163
0	0	0.0275346102049895	alpha	2021-12-08	ab	NA	NA	NA	NA	-1.51362367580208e-17	0.0290746085233179
0.945652173913043	0.893812494127203	0.97295013590748	delta	2021-12-08	ab	261	319	276	0.818181818181818	0.850026583585144	0.943270844074259
0	0	0.0275346102049895	gamma	2021-12-08	ab	NA	NA	NA	NA	3.87215061601966e-19	0.0290746085233179
0.0543478260869565	0.0270498640925198	0.106187505872797	omicron	2021-12-08	ab	15	319	276	0.0470219435736677	0.0567291559257405	0.149973416414856
0	0	0.0284363504200632	alpha	2021-12-09	ab	NA	NA	NA	NA	-1.51362367580208e-17	0.0273804210058558
0.868913857677903	0.800552531060816	0.916294056831497	delta	2021-12-09	ab	232	299	267	0.775919732441472	0.78502785584006	0.889606594488256
0	0	0.0284363504200632	gamma	2021-12-09	ab	NA	NA	NA	NA	3.87215061601966e-19	0.0273804210058558
0.131086142322097	0.0837059431685034	0.199447468939184	omicron	2021-12-09	ab	35	299	267	0.117056856187291	0.110393405511744	0.21497214415994
0	0	0.029179604738072	alpha	2021-12-10	ab	NA	NA	NA	NA	-1.51362367580208e-17	0.0251963599860193
0.869230769230769	0.799865932651069	0.917047590003893	delta	2021-12-10	ab	226	293	260	0.771331058020478	0.710291130835413	0.822419203100965
0	0	0.029179604738072	gamma	2021-12-10	ab	NA	NA	NA	NA	3.87215061601966e-19	0.0251963599860194
0.130769230769231	0.082952409996107	0.200134067348931	omicron	2021-12-10	ab	34	293	260	0.116040955631399	0.177580796899035	0.289708869164587
0	0	0.0271519388885412	alpha	2021-12-11	ab	NA	NA	NA	NA	-1.51362367580208e-17	0.0227959153910737
0.771428571428571	0.694474843829706	0.833642675059372	delta	2021-12-11	ab	216	326	280	0.662576687116564	0.616890917839075	0.733404934038208
0	0	0.0271519388885412	gamma	2021-12-11	ab	NA	NA	NA	NA	3.87215061601966e-19	0.0227959153910738
0.228571428571429	0.166357324940629	0.305525156170294	omicron	2021-12-11	ab	64	326	280	0.196319018404908	0.266595065961792	0.383109082160925
0	0	0.0214210866654584	alpha	2021-12-12	ab	NA	NA	NA	NA	-1.51362367580208e-17	0.020825059272334
0.543417366946779	0.469578085410315	0.615396554122936	delta	2021-12-12	ab	194	409	357	0.474327628361858	0.529490157205028	0.650519931688985
0	0	0.0214210866654584	gamma	2021-12-12	ab	NA	NA	NA	NA	3.87215061601966e-19	0.020825059272334
0.456582633053221	0.384603445877064	0.530421914589685	omicron	2021-12-12	ab	163	409	357	0.398533007334963	0.349480068311015	0.470509842794972
0	0	0.0141107260416093	alpha	2021-12-13	ab	NA	NA	NA	NA	-1.51362367580208e-17	0.0186364430423566
0.457875457875458	0.399283755287056	0.517655976210955	delta	2021-12-13	ab	250	614	546	0.407166123778502	0.447357211184755	0.566468006987887
0	0	0.0141107260416093	gamma	2021-12-13	ab	NA	NA	NA	NA	3.87215061601966e-19	0.0186364430423566
0.542124542124542	0.482344023789045	0.600716244712944	omicron	2021-12-13	ab	296	614	546	0.482084690553746	0.433531993012113	0.552642788815245
0	0	0.011737090778783	alpha	2021-12-14	ab	NA	NA	NA	NA	-1.51362367580208e-17	0.0157603229237182
0.308510638297872	0.260668782507357	0.360847550131326	delta	2021-12-14	ab	203	750	658	0.270666666666667	0.363235486661533	0.477391139982372
0	0	0.011737090778783	gamma	2021-12-14	ab	NA	NA	NA	NA	3.87215061601966e-19	0.0157603229237182
0.691489361702128	0.639152449868674	0.739331217492643	omicron	2021-12-14	ab	455	750	658	0.606666666666667	0.522608860017628	0.636764513338467
0	0	0.013738617373811	alpha	2021-12-15	ab	NA	NA	NA	NA	-1.51362367580208e-17	0.0131304914108953
0.335115864527629	0.282007169688873	0.392755119462918	delta	2021-12-15	ab	188	670	561	0.280597014925373	0.284773225432761	0.389305748146743
0	0	0.013738617373811	gamma	2021-12-15	ab	NA	NA	NA	NA	3.87215061601966e-19	0.0131304914108954
0.664884135472371	0.607244880537082	0.717992830311127	omicron	2021-12-15	ab	373	670	561	0.556716417910448	0.610694251853257	0.715226774567239
0	0	0.0131160368102215	alpha	2021-12-16	ab	NA	NA	NA	NA	-1.51362367580208e-17	0.0110295865361948
0.273809523809524	0.225621908918908	0.327930583923812	delta	2021-12-16	ab	161	707	588	0.227722772277228	0.231963667951307	0.32342990299677
0	0	0.0131160368102215	gamma	2021-12-16	ab	NA	NA	NA	NA	3.87215061601966e-19	0.0110295865361949
0.726190476190476	0.672069416076188	0.774378091081092	omicron	2021-12-16	ab	427	707	588	0.603960396039604	0.67657009700323	0.768036332048693
0	0	0.00904676390760316	alpha	2021-12-17	ab	NA	NA	NA	NA	-1.51362367580208e-17	0.00986285371067358
0.25	0.211013860988517	0.293509520965284	delta	2021-12-17	ab	214	1079	856	0.198331788693234	0.188415734294333	0.27008301872734
0	0	0.00904676390760316	gamma	2021-12-17	ab	NA	NA	NA	NA	3.87215061601966e-19	0.00986285371067361
0.75	0.706490479034716	0.788986139011483	omicron	2021-12-17	ab	642	1079	856	0.594995366079703	0.72991698127266	0.811584265705667
0	0	0.00874311829878134	alpha	2021-12-18	ab	NA	NA	NA	NA	-1.51362367580208e-17	0.00943096517935406
0.178329571106095	0.1452390152283	0.217044932209968	delta	2021-12-18	ab	158	1204	886	0.131229235880399	0.161386142485593	0.236649369908734
0	0	0.00874311829878134	gamma	2021-12-18	ab	NA	NA	NA	NA	3.87215061601966e-19	0.0094309651793541
0.821670428893905	0.782955067790032	0.8547609847717	omicron	2021-12-18	ab	728	1204	886	0.604651162790698	0.763350630091266	0.838613857514407
0	0	0.00671475254255489	alpha	2021-12-19	ab	NA	NA	NA	NA	-1.51362367580208e-17	0.00943096517935406
0.124567474048443	0.0999111830401377	0.15426563807313	delta	2021-12-19	ab	144	1767	1156	0.0814940577249576	0.132346631112927	0.202399380792018
0	0	0.00671475254255489	gamma	2021-12-19	ab	NA	NA	NA	NA	3.87215061601966e-19	0.0094309651793541
0.875432525951557	0.84573436192687	0.900088816959862	omicron	2021-12-19	ab	1012	1767	1156	0.572722127900396	0.797600619207982	0.867653368887073
0	0	0.00594359626296049	alpha	2021-12-20	ab	NA	NA	NA	NA	-1.51362367580208e-17	0.0101790189728488
0.117061973986228	0.0944482196882357	0.144227786324942	delta	2021-12-20	ab	153	2543	1307	0.0601651592607157	0.107162885829575	0.173268398630433
0	0	0.00594359626296049	gamma	2021-12-20	ab	NA	NA	NA	NA	3.87215061601966e-19	0.0101790189728488
0.882938026013772	0.855772213675058	0.905551780311764	omicron	2021-12-20	ab	1154	2543	1307	0.45379473063311	0.826731601369567	0.892837114170425
0	0	0.00871387105954647	alpha	2021-12-21	ab	NA	NA	NA	NA	-1.51362367580208e-17	0.0117214335490822
0.0956130483689539	0.0714616398461757	0.126812008401084	delta	2021-12-21	ab	85	2405	889	0.0353430353430353	0.0843701030831703	0.150037360132911
0	0	0.00871387105954647	gamma	2021-12-21	ab	NA	NA	NA	NA	3.87215061601966e-19	0.0117214335490822
0.904386951631046	0.873187991598916	0.928538360153824	omicron	2021-12-21	ab	804	2405	889	0.334303534303534	0.849962639867089	0.91562989691683
0	0	0.013738617373811	alpha	2021-12-22	ab	NA	NA	NA	NA	-1.51362367580208e-17	0.0131380098724305
0.110516934046346	0.0787305900802178	0.153005195645906	delta	2021-12-22	ab	62	2006	561	0.0309072781655035	0.068416048584941	0.133274893943951
0	0	0.013738617373811	gamma	2021-12-22	ab	NA	NA	NA	NA	3.87215061601966e-19	0.0131380098724305
0.889483065953654	0.846994804354094	0.921269409919782	omicron	2021-12-22	ab	499	2006	561	0.248753738783649	0.866725106056048	0.931583951415059
0	0	0.0183524133646846	alpha	2021-12-23	ab	NA	NA	NA	NA	-1.51362367580208e-17	0.0140185133074096
0.0789473684210526	0.0493356919354374	0.124013708792718	delta	2021-12-23	ab	33	1885	418	0.0175066312997347	0.0584938828449708	0.122851120078333
0	0	0.0183524133646846	gamma	2021-12-23	ab	NA	NA	NA	NA	3.87215061601966e-19	0.0140185133074096
0.921052631578947	0.875986291207282	0.950664308064563	omicron	2021-12-23	ab	385	1885	418	0.204244031830239	0.877148879921667	0.941506117155029
0	0	0.0198436659412368	alpha	2021-12-24	ab	NA	NA	NA	NA	-1.51362367580208e-17	0.0147355990501778
0.0829015544041451	0.0514643817636868	0.13089225148263	delta	2021-12-24	ab	32	1771	386	0.018068887634105	0.0476376008531721	0.110395986108508
0	0	0.0198436659412368	gamma	2021-12-24	ab	NA	NA	NA	NA	3.87215061601966e-19	0.0147355990501778
0.917098445595855	0.86910774851737	0.948535618236313	omicron	2021-12-24	ab	354	1771	386	0.199887069452287	0.889604013891492	0.952362399146828
0	0	0.0186591525622194	alpha	2021-12-25	ab	NA	NA	NA	NA	-1.51362367580208e-17	0.0148848277209603
0.0583941605839416	0.0335606337406955	0.0997076688872502	delta	2021-12-25	ab	24	1720	411	0.013953488372093	0.0416835593954352	0.102620129913892
0	0	0.0186591525622194	gamma	2021-12-25	ab	NA	NA	NA	NA	3.87215061601966e-19	0.0148848277209603
0.941605839416058	0.90029233111275	0.966439366259305	omicron	2021-12-25	ab	387	1720	411	0.225	0.897379870086108	0.958316440604565
0	0	0.0128782765874086	alpha	2021-12-26	ab	NA	NA	NA	NA	-1.51362367580208e-17	0.0141867479283175
0.0500834724540902	0.0304560228603466	0.0812992210137991	delta	2021-12-26	ab	30	2368	599	0.0126689189189189	0.0330389248749767	0.0881625159094886
0	0	0.0128782765874086	gamma	2021-12-26	ab	NA	NA	NA	NA	3.87215061601966e-19	0.0141867479283176
0.94991652754591	0.918700778986201	0.969543977139653	omicron	2021-12-26	ab	569	2368	599	0.240287162162162	0.911837484090511	0.966961075125023
0	0	0.0109631964623378	alpha	2021-12-27	ab	NA	NA	NA	NA	-1.51362367580208e-17	0.012845510081285
0.0326241134751773	0.0184542457456445	0.057041848536172	delta	2021-12-27	ab	23	2786	705	0.00825556353194544	0.0279022448994802	0.0766977274631629
0	0	0.0109631964623378	gamma	2021-12-27	ab	NA	NA	NA	NA	3.87215061601966e-19	0.0128455100812851
0.967375886524823	0.942958151463828	0.981545754254356	omicron	2021-12-27	ab	682	2786	705	0.244795405599426	0.923302272536837	0.97209775510052
0	0	0.00975847175502409	alpha	2021-12-28	ab	NA	NA	NA	NA	-1.51362367580208e-17	0.0113290406281383
0.0466582597730139	0.0297833496420173	0.0723810150387675	delta	2021-12-28	ab	37	3789	793	0.00976510952757984	0.0230125322624955	0.0652898028354186
0	0	0.00975847175502409	gamma	2021-12-28	ab	NA	NA	NA	NA	3.87215061601966e-19	0.0113290406281383
0.953341740226986	0.927618984961232	0.970216650357983	omicron	2021-12-28	ab	756	3789	793	0.199524940617577	0.934710197164581	0.976987467737504
0	0	0.00885205882531176	alpha	2021-12-29	ab	NA	NA	NA	NA	-1.51362367580208e-17	0.0100302074085823
0.0308571428571429	0.0182181484370089	0.0518018976150836	delta	2021-12-29	ab	27	3825	875	0.00705882352941176	0.0212994283023043	0.0594752713573285
0	0	0.00885205882531176	gamma	2021-12-29	ab	NA	NA	NA	NA	3.87215061601966e-19	0.0100302074085823
0.969142857142857	0.948198102384916	0.981781851562991	omicron	2021-12-29	ab	848	3825	875	0.221699346405229	0.940524728642671	0.978700571697696
0	0	0.00896374843545705	alpha	2021-12-30	ab	NA	NA	NA	NA	-1.51362367580208e-17	0.00929818667833006
0.0243055555555556	0.0133789321069618	0.0437601896684383	delta	2021-12-30	ab	21	3680	864	0.00570652173913043	0.0189082197389614	0.0538131498193381
0	0	0.00896374843545705	gamma	2021-12-30	ab	NA	NA	NA	NA	3.87215061601966e-19	0.0092981866783301
0.975694444444444	0.956239810331562	0.986621067893038	omicron	2021-12-30	ab	843	3680	864	0.229076086956522	0.946186850180662	0.981091780261039
0	0	0.0092283797692097	alpha	2021-12-31	ab	NA	NA	NA	NA	-1.51362367580208e-17	0.00855664092537438
0.0297973778307509	0.0172363933047941	0.0510367790884198	delta	2021-12-31	ab	25	3181	839	0.00785916378497328	0.0174970224378126	0.0496957370218437
0	0	0.0092283797692097	gamma	2021-12-31	ab	NA	NA	NA	NA	3.87215061601966e-19	0.00855664092537442
0.970202622169249	0.94896322091158	0.982763606695206	omicron	2021-12-31	ab	814	3181	839	0.25589437283873	0.950304262978156	0.982502977562187
0	0	0.00956732002532746	alpha	2022-01-01	ab	NA	NA	NA	NA	-1.51362367580208e-17	0.00795444332743202
0.0358467243510507	0.021568906019357	0.0590059485406194	delta	2022-01-01	ab	29	1754	809	0.016533637400228	0.015326085833418	0.0447514430420011
0	0	0.00956732002532746	gamma	2022-01-01	ab	NA	NA	NA	NA	3.87215061601966e-19	0.00795444332743206
0.964153275648949	0.940994051459381	0.978431093980643	omicron	2022-01-01	ab	780	1754	809	0.444697833523375	0.955248556957999	0.984673914166582
0	0	0.00775413147564299	alpha	2022-01-02	ab	NA	NA	NA	NA	-1.51362367580208e-17	0.00744786087218136
0.024	0.0137175629169458	0.0416643702478664	delta	2022-01-02	ab	24	3574	1000	0.00671516508114158	0.0137798669647461	0.0409326357155123
0	0	0.00775413147564299	gamma	2022-01-02	ab	NA	NA	NA	NA	3.87215061601966e-19	0.0074478608721814
0.976	0.958335629752134	0.986282437083054	omicron	2022-01-02	ab	976	3574	1000	0.273083379966424	0.959067364284488	0.986220133035254
0	0	0.00577237619164803	alpha	2022-01-03	ab	NA	NA	NA	NA	-1.51362367580208e-17	0.00703286806463605
0.0156017830609212	0.00857586463760333	0.028219958953711	delta	2022-01-03	ab	21	5839	1346	0.00359650625107039	0.0124785405912469	0.0375949621728647
0	0	0.00577237619164803	gamma	2022-01-03	ab	NA	NA	NA	NA	3.87215061601966e-19	0.00703286806463609
0.984398216939079	0.971780041046289	0.991424135362397	omicron	2022-01-03	ab	1325	5839	1346	0.226922418222298	0.962405037827135	0.987521459408753
0	0	0.00554308856942759	alpha	2022-01-04	ab	NA	NA	NA	NA	1.09944900689961e-05	0.00674535902162152
0.0235378031383738	0.0145867934112545	0.037770957179869	delta	2022-01-04	ab	33	6256	1402	0.00527493606138107	0.0116361915071023	0.0350332858143505
0	0	0.00554308856942759	gamma	2022-01-04	ab	NA	NA	NA	NA	3.87215061601966e-19	0.00654405513228479
0.976462196861626	0.962229042820131	0.985413206588745	omicron	2022-01-04	ab	1369	6256	1402	0.218829923273657	0.964833601155247	0.988284623143894
0	0	0.00530598163855714	alpha	2022-01-05	ab	NA	NA	NA	NA	1.09944900689961e-05	0.00653931081423269
0.0136518771331058	0.00739461635630629	0.0250702463296623	delta	2022-01-05	ab	20	6377	1465	0.00313627097381214	0.00910317780860141	0.0298898353676997
0	0	0.00530598163855714	gamma	2022-01-05	ab	NA	NA	NA	NA	3.87215061601966e-19	0.00633800692489596
0.986348122866894	0.974929753670338	0.992605383643694	omicron	2022-01-05	ab	1445	6377	1465	0.226595577857927	0.969977051601898	0.990817636842395
0	0	0.00605879878263986	alpha	2022-01-06	ab	NA	NA	NA	NA	1.09944900689961e-05	0.00643840934075171
0.0093603744149766	0.0042696474924671	0.0203964748699049	delta	2022-01-06	ab	12	6272	1282	0.00191326530612245	0.00777339391878426	0.0271491755853433
0	0	0.00605879878263986	gamma	2022-01-06	ab	NA	NA	NA	NA	3.87215061601966e-19	0.00623710545141498
0.990639625585023	0.979603525130095	0.995730352507533	omicron	2022-01-06	ab	1270	6272	1282	0.202487244897959	0.972717711384254	0.992147420732212
0.000747384155455904	7.69614304830786e-05	0.00721581646810799	alpha	2022-01-07	ab	1	6547	1338	0.000152741713762028	1.09944900689961e-05	0.00635813590923081
0.0194319880418535	0.0113399497157816	0.0331050445788203	delta	2022-01-07	ab	26	6547	1338	0.00397128455781274	0.00684419172147792	0.0250901810540167
0	0	0.00580668924275063	gamma	2022-01-07	ab	NA	NA	NA	NA	3.87215061601966e-19	0.00615683201989409
0.979820627802691	0.965963164208365	0.988105752841193	omicron	2022-01-07	ab	1311	6547	1338	0.200244386742019	0.974776705915581	0.993076622929518
0	0	0.00812498257360565	alpha	2022-01-08	ab	NA	NA	NA	NA	1.09944900689961e-05	0.00650141096846637
0.00943396226415094	0.00383781012985102	0.023001795414064	delta	2022-01-08	ab	9	4311	954	0.00208768267223382	0.00527209457441212	0.0225110327306369
0	0	0.00812498257360565	gamma	2022-01-08	ab	NA	NA	NA	NA	3.87215061601966e-19	0.00630010707912965
0.990566037735849	0.976998204585936	0.996162189870149	omicron	2022-01-08	ab	945	4311	954	0.219206680584551	0.977355854238961	0.994648720076584
0	0	0.00704782116127614	alpha	2022-01-09	ab	NA	NA	NA	NA	1.09944900689961e-05	0.0066424121904184
0.00999091734786558	0.00440907568822573	0.0224797517713719	delta	2022-01-09	ab	11	4164	1101	0.0026416906820365	0.00515110702488473	0.0225744298259579
0	0	0.00704782116127614	gamma	2022-01-09	ab	NA	NA	NA	NA	3.87215061601966e-19	0.00644110830108168
0.990009082652134	0.977520248228628	0.995590924311774	omicron	2022-01-09	ab	1090	4164	1101	0.261767531219981	0.97729245714364	0.994769707626112
0	0	0.00521046217100175	alpha	2022-01-10	ab	NA	NA	NA	NA	1.09944900689961e-05	0.00667877322128481
0.00536193029490617	0.00207144925645891	0.0138069972344249	delta	2022-01-10	ab	8	6890	1492	0.0011611030478955	0.0048367417802977	0.0218827177080255
0	0	0.00521046217100175	gamma	2022-01-10	ab	NA	NA	NA	NA	3.87215061601966e-19	0.00647746933194808
0.994638069705094	0.986193002765575	0.997928550743541	omicron	2022-01-10	ab	1484	6890	1492	0.215384615384615	0.977984169261572	0.995084072870699
0	0	0.00654601398407651	alpha	2022-01-11	ab	NA	NA	NA	NA	-1.51362367580208e-17	0.00663957055793679
0.00843170320404722	0.00358211338179395	0.0197169189162104	delta	2022-01-11	ab	10	6212	1186	0.00160978750804894	0.00354197624156623	0.019596317846434
0	0	0.00654601398407651	gamma	2022-01-11	ab	NA	NA	NA	NA	3.87215061601966e-19	0.00663957055793683
0.991568296795953	0.980283081083789	0.996417886618206	omicron	2022-01-11	ab	1176	6212	1186	0.189311010946555	0.980403682153566	0.996458023758434
0	0	0.00629299019222135	alpha	2022-01-12	ab	NA	NA	NA	NA	NA	NA
0.0129659643435981	0.00654770350961455	0.025514025996909	delta	2022-01-12	ab	16	6210	1234	0.00257648953301127	NA	NA
0	0	0.00629299019222135	gamma	2022-01-12	ab	NA	NA	NA	NA	NA	NA
0.987034035656402	0.974485974003091	0.993452296490385	omicron	2022-01-12	ab	1218	6210	1234	0.196135265700483	NA	NA
0	0	0.0063133259987047	alpha	2022-01-13	ab	NA	NA	NA	NA	NA	NA
0.00569105691056911	0.00206909078035788	0.0155544900443778	delta	2022-01-13	ab	7	5536	1230	0.00126445086705202	NA	NA
0	0	0.0063133259987047	gamma	2022-01-13	ab	NA	NA	NA	NA	NA	NA
0.994308943089431	0.984445509955622	0.997930909219642	omicron	2022-01-13	ab	1223	5536	1230	0.220917630057803	NA	NA
0	0	0.00694139782467187	alpha	2022-01-14	ab	NA	NA	NA	NA	NA	NA
0.00626118067978533	0.00227659094466135	0.0171002455476801	delta	2022-01-14	ab	7	4792	1118	0.00146076794657763	NA	NA
0	0	0.00694139782467187	gamma	2022-01-14	ab	NA	NA	NA	NA	NA	NA
0.993738819320215	0.98289975445232	0.997723409055339	omicron	2022-01-14	ab	1111	4792	1118	0.231844741235392	NA	NA
1	0.113446496701409	1	alpha	2020-12-10	bc	1	637	1	0.00156985871271586	NA	NA
0.5	0.0538429058519165	0.946157094148083	alpha	2020-12-11	bc	1	665	4	0.00150375939849624	NA	NA
1	0.113446496701409	1	alpha	2020-12-15	bc	1	594	1	0.00168350168350168	NA	NA
0	0	0.886553503298591	alpha	2020-12-16	bc	NA	NA	NA	NA	0.0887250556227085	0.976101513920954
1	0.113446496701409	1	alpha	2020-12-17	bc	1	509	2	0.00196463654223969	0.101629183146129	0.976101513920954
1	0.113446496701409	1	alpha	2020-12-20	bc	1	457	5	0.00218818380743982	0.123048109362334	0.983793357614084
1	0.113446496701409	1	alpha	2020-12-21	bc	1	489	4	0.00204498977505112	0.106841466976419	0.967586715228169
1	0.203775389365353	1	alpha	2020-12-26	bc	2	526	3	0.00380228136882129	0.123048109362334	0.983793357614084
1	0.203775389365353	1	alpha	2020-12-28	bc	2	611	4	0.00327332242225859	0.135952236885755	0.983793357614084
0	0	0.886553503298591	alpha	2020-12-29	bc	NA	NA	NA	NA	0.141405650928341	0.973281188517697
1	0.113446496701409	1	alpha	2020-12-31	bc	1	532	4	0.0018796992481203	0.141405650928341	0.973281188517697
1	0.203775389365353	1	alpha	2021-01-02	bc	2	507	5	0.00394477317554241	0.130552755140454	0.968232813898699
0.6	0.151620394999508	0.92641481632529	alpha	2021-01-03	bc	3	542	8	0.00553505535055351	0.101441985231118	0.928604315391345
1	0.113446496701409	1	alpha	2021-01-04	bc	1	567	5	0.0017636684303351	0.117648627617033	0.944810957777261
0.666666666666667	0.127805118850147	0.964661377667012	alpha	2021-01-05	bc	2	579	8	0.00345423143350604	0.109133828924249	0.93711911408413
0	0	0.722600510448522	alpha	2021-01-06	bc	NA	NA	NA	NA	0.0800230590149127	0.908008344174794
1	0.113446496701409	1	alpha	2021-01-07	bc	1	482	3	0.0020746887966805	0.0583630025864115	0.902313870885265
0.5	0.0538429058519165	0.946157094148083	alpha	2021-01-08	bc	1	486	3	0.00205761316872428	0.0604142343219456	0.897265496266267
0	0	0.796224610634647	alpha	2021-01-09	bc	NA	NA	NA	NA	0.042156360200496	0.88610722849935
0	0	0.886553503298591	alpha	2021-01-10	bc	NA	NA	NA	NA	0.0583630025864115	0.925735727006704
0.666666666666667	0.127805118850147	0.964661377667012	alpha	2021-01-11	bc	2	483	7	0.0041407867494824	0.042156360200496	0.896624957097368
0	0	0.886553503298591	alpha	2021-01-12	bc	NA	NA	NA	NA	0.0527223906288146	0.8992684261715
1	0.113446496701409	1	alpha	2021-01-13	bc	1	487	4	0.00205338809034908	0.0689290330147302	0.928379196080836
0	0	0.796224610634647	alpha	2021-01-14	bc	NA	NA	NA	NA	0.0851356754006457	0.944585838466752
0.666666666666667	0.127805118850147	0.964661377667012	alpha	2021-01-15	bc	2	492	7	0.0040650406504065	0.0830844436651117	0.94963421308575
1	0.113446496701409	1	alpha	2021-01-16	bc	1	404	4	0.00247524752475248	0.0907762873582426	0.958149011778535
1	0.113446496701409	1	alpha	2021-01-17	bc	1	377	3	0.0026525198938992	0.103680414881663	0.958149011778535
1	0.113446496701409	1	alpha	2021-01-18	bc	1	455	4	0.0021978021978022	0.119887057267579	0.987259781687871
0.5	0.0538429058519165	0.946157094148083	alpha	2021-01-19	bc	1	499	3	0.00200400801603206	0.10932102683926	0.984616312613738
1	0.203775389365353	1	alpha	2021-01-20	bc	2	528	3	0.00378787878787879	0.129550993924171	0.981623365139254
1	0.113446496701409	1	alpha	2021-01-21	bc	1	489	6	0.00204498977505112	0.129550993924171	0.981623365139254
0.5	0.0538429058519165	0.946157094148083	alpha	2021-01-24	bc	1	425	2	0.00235294117647059	0.14128508206322	0.977865526345182
0.8	0.255056266295785	0.979049367678611	alpha	2021-01-26	bc	4	449	11	0.0089086859688196	0.149799880756005	0.985557370038313
1	0.113446496701409	1	alpha	2021-01-27	bc	1	464	7	0.0021551724137931	0.136895753232584	0.985557370038313
0.75	0.195585113674753	0.973695128441499	alpha	2021-01-28	bc	3	424	6	0.00707547169811321	0.200879582254919	0.985557370038313
1	0.113446496701409	1	alpha	2021-01-29	bc	1	421	6	0.00237529691211401	0.237038291839083	0.990762382955994
1	0.113446496701409	1	alpha	2021-01-30	bc	1	396	7	0.00252525252525253	0.248967465830043	0.993755330430478
1	0.561333299857754	1	alpha	2021-01-31	bc	10	371	11	0.0269541778975741	0.261871593353464	0.993755330430478
0.833333333333333	0.306953872941065	0.982592184571847	alpha	2021-02-01	bc	5	465	9	0.010752688172043	0.282296646290285	0.99751316922455
1	0.338560484232504	1	alpha	2021-02-02	bc	4	441	6	0.0090702947845805	0.305718502411724	0.99751316922455
0	0	0.661439515767496	gamma	2021-02-02	bc	NA	NA	NA	NA	NA	NA
1	0.203775389365353	1	alpha	2021-02-03	bc	2	433	3	0.0046189376443418	0.361777228728244	0.99751316922455
0	0	0.796224610634647	gamma	2021-02-03	bc	NA	NA	NA	NA	NA	NA
1	0.338560484232504	1	alpha	2021-02-04	bc	4	433	5	0.0092378752886836	0.34363234107276	0.99751316922455
0	0	0.661439515767496	gamma	2021-02-04	bc	NA	NA	NA	NA	NA	NA
1	0.277399489551478	1	alpha	2021-02-05	bc	3	453	5	0.00662251655629139	0.386297521075075	1
0	0	0.722600510448522	gamma	2021-02-05	bc	NA	NA	NA	NA	0	0.613702478924925
1	0.505857580917049	1	alpha	2021-02-06	bc	8	401	12	0.0199501246882793	0.405432133606423	1
0	0	0.494142419082951	gamma	2021-02-06	bc	NA	NA	NA	NA	0	0.594567866393577
1	0.434319086269368	1	alpha	2021-02-07	bc	6	358	8	0.0167597765363128	0.452784943310867	1
0	0	0.565680913730632	gamma	2021-02-07	bc	NA	NA	NA	NA	0	0.547215056689133
1	0.605610132957266	1	alpha	2021-02-08	bc	12	503	18	0.0238568588469185	0.476684528551516	1
0	0	0.394389867042734	gamma	2021-02-08	bc	NA	NA	NA	NA	0	0.523315471448484
1	0.472502771951944	1	alpha	2021-02-09	bc	7	407	15	0.0171990171990172	0.519443266521258	0.999013815729983
0	0	0.527497228048056	gamma	2021-02-09	bc	NA	NA	NA	NA	0	0.46901967894767
1	0.535245057296456	1	alpha	2021-02-10	bc	9	495	13	0.0181818181818182	0.545046044430788	0.999013815729983
0	0	0.464754942703544	gamma	2021-02-10	bc	NA	NA	NA	NA	0	0.443416901038139
1	0.505857580917049	1	alpha	2021-02-11	bc	8	435	13	0.0183908045977011	0.584224151035014	0.999013815729983
0	0	0.494142419082951	gamma	2021-02-11	bc	NA	NA	NA	NA	0	0.404238794433913
0.933333333333333	0.576710655339671	0.993096710109884	alpha	2021-02-12	bc	14	440	19	0.0318181818181818	0.595576564367371	0.999013815729983
0	0	0.342529962942821	gamma	2021-02-12	bc	NA	NA	NA	NA	0	0.392886381101557
1	0.685077026283762	1	alpha	2021-02-13	bc	17	492	22	0.0345528455284553	0.616614267378954	0.996722640721112
0	0	0.314922973716238	gamma	2021-02-13	bc	NA	NA	NA	NA	0.00067118781690342	0.363885673726847
1	0.70856583249895	1	alpha	2021-02-14	bc	19	431	25	0.0440835266821346	0.613481617645958	0.995488155240004
0	0	0.29143416750105	gamma	2021-02-14	bc	NA	NA	NA	NA	0.00067118781690342	0.353833520061017
1	0.685077026283762	1	alpha	2021-02-15	bc	17	491	23	0.0346232179226069	0.61599159725784	0.98328110405828
0	0	0.314922973716238	gamma	2021-02-15	bc	NA	NA	NA	NA	0.00067118781690342	0.312003758698133
0.909090909090909	0.619766693033028	0.983961774937903	alpha	2021-02-16	bc	20	539	27	0.0371057513914657	0.61599159725784	0.98328110405828
0.0454545454545455	0.00469831471832394	0.324492276425086	gamma	2021-02-16	bc	1	539	27	0.00185528756957328	0.00165737208691998	0.323540813229206
0.916666666666667	0.513316509165484	0.991358601632238	alpha	2021-02-17	bc	11	472	14	0.0233050847457627	0.611559263844794	0.981267654891907
0	0	0.394389867042734	gamma	2021-02-17	bc	NA	NA	NA	NA	0.00165737208691998	0.312572812183378
0.774193548387097	0.523427438200223	0.914550641727939	alpha	2021-02-18	bc	24	509	34	0.0471512770137525	0.611055201928384	0.980677282296494
0	0	0.201334089542764	gamma	2021-02-18	bc	NA	NA	NA	NA	0.00224774468233288	0.313076874099787
0.933333333333333	0.576710655339671	0.993096710109884	alpha	2021-02-19	bc	14	501	17	0.0279441117764471	0.622946564463737	0.980243572948847
0.0666666666666667	0.00690328989011593	0.423289344660329	gamma	2021-02-19	bc	1	501	17	0.00199600798403194	0.00268145402998017	0.301185511564435
0.92	0.654050692392441	0.985905855835386	alpha	2021-02-20	bc	23	473	27	0.0486257928118393	0.636443343564777	0.980965205436317
0	0	0.238146966395443	gamma	2021-02-20	bc	NA	NA	NA	NA	0.00357980873447722	0.295651736826522
0.96	0.705037399084082	0.99586739183211	alpha	2021-02-21	bc	24	466	32	0.0515021459227468	0.670449562140925	0.980879604646259
0.04	0.00413260816789028	0.294962600915918	gamma	2021-02-21	bc	1	466	32	0.00214592274678112	0.00489989500564422	0.2748303216492
0.970588235294118	0.768316564031231	0.996964034566469	alpha	2021-02-22	bc	33	520	38	0.0634615384615385	0.696242246013663	0.990333091305263
0.0294117647058824	0.00303596543353103	0.231683435968769	gamma	2021-02-22	bc	1	520	38	0.00192307692307692	0.00765345952836342	0.288357419527463
0.9375	0.714244146740304	0.989013202350197	alpha	2021-02-23	bc	30	506	35	0.0592885375494071	0.735662332453925	0.991065292690872
0.0625	0.0109867976498033	0.285755853259696	gamma	2021-02-23	bc	2	506	35	0.00395256916996047	0.0069212581427541	0.248937333087201
0.947368421052632	0.75136003919852	0.990759396101831	alpha	2021-02-24	bc	36	573	46	0.06282722513089	0.75364861214393	0.991939689052126
0.0526315789473684	0.00924060389816905	0.24863996080148	gamma	2021-02-24	bc	2	573	46	0.00349040139616056	0.00725620838730543	0.241641338412448
0.916666666666667	0.703976225309393	0.980725048340966	alpha	2021-02-25	bc	33	487	42	0.0677618069815195	0.771939150395818	0.992530061647539
0.0833333333333333	0.0192749516590344	0.296023774690607	gamma	2021-02-25	bc	3	487	42	0.00616016427104723	0.00666583579189253	0.223350800160561
0.982758620689655	0.852651260421504	0.998222119809149	alpha	2021-02-26	bc	57	528	63	0.107954545454545	0.774776557449593	0.990393135535527
0.0172413793103448	0.00177788019085069	0.147348739578496	gamma	2021-02-26	bc	1	528	63	0.00189393939393939	0.00880276190390429	0.220513393106786
0.954545454545455	0.779954650222478	0.992026630364159	alpha	2021-02-27	bc	42	488	53	0.0860655737704918	0.781957986008941	0.989054832082837
0.0227272727272727	0.0023446517118593	0.187075003672172	gamma	2021-02-27	bc	1	488	53	0.00204918032786885	0.00906139227516783	0.209789530642298
1	0.833071166847293	1	alpha	2021-02-28	bc	39	493	42	0.0791075050709939	0.772246131388071	0.982294560335095
0	0	0.166928833152707	gamma	2021-02-28	bc	NA	NA	NA	NA	0.0158216640229096	0.219501385263168
0.934426229508197	0.788178413407658	0.982005551782387	alpha	2021-03-01	bc	57	585	67	0.0974358974358974	0.768203979442991	0.973712993767797
0.0655737704918033	0.0179944482176134	0.211821586592342	gamma	2021-03-01	bc	4	585	67	0.00683760683760684	0.0244032305902083	0.223543537208248
0.925925925925926	0.764514146655738	0.979645078181367	alpha	2021-03-02	bc	50	582	60	0.0859106529209622	0.735390920514799	0.959614167092345
0	0	0.12642177953905	delta	2021-03-02	bc	NA	NA	NA	NA	NA	NA
0.0555555555555556	0.0127972102486481	0.210688816008285	gamma	2021-03-02	bc	3	582	60	0.00515463917525773	0.0385020572656596	0.25635659613644
0.857142857142857	0.683377056852433	0.943437493867638	alpha	2021-03-03	bc	48	593	61	0.0809443507588533	0.723028680480323	0.95472759392016
0	0	0.1224596289919	delta	2021-03-03	bc	NA	NA	NA	NA	NA	NA
0.142857142857143	0.0565625061323615	0.316622943147567	gamma	2021-03-03	bc	8	593	61	0.0134907251264755	0.0441927329984133	0.273428885614538
0.830985915492958	0.675681161693833	0.920654082369875	alpha	2021-03-04	bc	59	522	72	0.113026819923372	0.726742074598432	0.95448611921797
0	0	0.099153141946314	delta	2021-03-04	bc	NA	NA	NA	NA	NA	NA
0.169014084507042	0.0793459176301251	0.324318838306167	gamma	2021-03-04	bc	12	522	72	0.0229885057471264	0.0444342077006032	0.269715491496429
0.793650793650794	0.622959847924158	0.89953033308099	alpha	2021-03-05	bc	50	579	68	0.0863557858376511	0.706036920123713	0.941741924813548
0	0	0.11035455666691	delta	2021-03-05	bc	NA	NA	NA	NA	0	0.114366234872174
0.206349206349206	0.10046966691901	0.377040152075842	gamma	2021-03-05	bc	13	579	68	0.0224525043177893	0.0571784021050255	0.290420645971147
0.877551020408163	0.693418969981145	0.957820618158865	alpha	2021-03-06	bc	43	492	60	0.0873983739837398	0.682740379591284	0.925318641056957
0	0	0.137547572463231	delta	2021-03-06	bc	NA	NA	NA	NA	0	0.109315282525563
0.122448979591837	0.0421793818411353	0.306581030018855	gamma	2021-03-06	bc	6	492	60	0.0121951219512195	0.0746813589430432	0.317259620408716
0.983606557377049	0.859064925674058	0.998309677084671	alpha	2021-03-07	bc	60	437	68	0.137299771167048	0.675592724602742	0.914477406066991
0	0	0.113561851385043	delta	2021-03-07	bc	NA	NA	NA	NA	0	0.102574723429003
0.0163934426229508	0.00169032291532936	0.140935074325942	gamma	2021-03-07	bc	1	437	68	0.0022883295194508	0.0855225939330092	0.324407275397258
0.794871794871795	0.643242332084628	0.892796190951431	alpha	2021-03-08	bc	62	591	94	0.104906937394247	0.668425632975939	0.905964154488215
0	0	0.0910651131127704	delta	2021-03-08	bc	NA	NA	NA	NA	0	0.0990610655106454
0.205128205128205	0.107203809048569	0.356757667915372	gamma	2021-03-08	bc	16	591	94	0.027072758037225	0.0940358455117851	0.331574367024061
0.756410256410256	0.601438362928736	0.864682091885228	alpha	2021-03-09	bc	59	574	94	0.102787456445993	0.682675911221877	0.909355040985777
0	0	0.0910651131127704	delta	2021-03-09	bc	NA	NA	NA	NA	0	0.0937477746270576
0.243589743589744	0.135317908114772	0.398561637071264	gamma	2021-03-09	bc	19	574	94	0.0331010452961672	0.0906449590142225	0.317324088778123
0.770833333333333	0.633343471932634	0.867548848937876	alpha	2021-03-10	bc	74	574	109	0.128919860627178	0.679238814365206	0.897486602420314
0	0	0.0752757153159811	delta	2021-03-10	bc	NA	NA	NA	NA	0	0.0829014340846431
0.229166666666667	0.132451151062124	0.366656528067366	gamma	2021-03-10	bc	22	574	109	0.0383275261324042	0.102513397579686	0.320761185634794
0.762886597938144	0.625511520306212	0.861061321318443	alpha	2021-03-11	bc	74	549	107	0.134790528233151	0.641884049532489	0.871263054862753
0	0	0.074557536517812	delta	2021-03-11	bc	NA	NA	NA	NA	0	0.0748982582453819
0.237113402061856	0.138938678681557	0.374488479693788	gamma	2021-03-11	bc	23	549	107	0.0418943533697632	0.127809700773936	0.356939488626604
0.848484848484849	0.722711795645729	0.923266538563928	alpha	2021-03-12	bc	84	555	107	0.151351351351351	0.647824507997203	0.867063326561418
0	0	0.073161520481796	delta	2021-03-12	bc	NA	NA	NA	NA	0	0.0685414696194054
0.151515151515152	0.0767334614360714	0.277288204354271	gamma	2021-03-12	bc	15	555	107	0.027027027027027	0.132009429075271	0.350999030161889
0.789915966386555	0.669359291984448	0.874741548200622	alpha	2021-03-13	bc	94	523	131	0.179732313575526	0.648299849553425	0.857531872576465
0	0	0.0616231886663286	delta	2021-03-13	bc	NA	NA	NA	NA	0	0.0619550394667
0.210084033613445	0.125258451799378	0.330640708015552	gamma	2021-03-13	bc	25	523	131	0.0478011472275335	0.141540883060225	0.350523688605667
0.71875	0.597581571845035	0.814744844181746	alpha	2021-03-14	bc	92	511	139	0.180039138943249	0.644007486108	0.845262230037303
0	0	0.057539620510215	delta	2021-03-14	bc	NA	NA	NA	NA	0	0.0565734090721313
0.2734375	0.17876444527508	0.394183195268611	gamma	2021-03-14	bc	35	511	139	0.0684931506849315	0.153810525599387	0.354816052051093
0.7875	0.684825541337629	0.863398092842084	alpha	2021-03-15	bc	126	629	171	0.200317965023847	0.646382818505418	0.838622412456201
0	0	0.0465675927309344	delta	2021-03-15	bc	NA	NA	NA	NA	0	0.051346578358193
0.2125	0.136601907157916	0.315174458662371	gamma	2021-03-15	bc	34	629	171	0.0540540540540541	0.160450343180488	0.352440719653674
0.710843373493976	0.604765753822289	0.797961913990553	alpha	2021-03-16	bc	118	630	178	0.187301587301587	0.624962013641237	0.814953564212615
0	0	0.0449601020438327	delta	2021-03-16	bc	NA	NA	NA	NA	0	0.046399413004119
0.289156626506024	0.202038086009447	0.395234246177711	gamma	2021-03-16	bc	48	630	178	0.0761904761904762	0.184119191424074	0.373861524517856
0.7	0.603296927814657	0.781661351163743	alpha	2021-03-17	bc	140	746	212	0.187667560321716	0.609067232916348	0.794666590244772
0	0	0.0376043025540007	delta	2021-03-17	bc	NA	NA	NA	NA	0	0.0423707768964828
0.3	0.218338648836257	0.396703072185343	gamma	2021-03-17	bc	60	746	212	0.0804289544235925	0.204406165391917	0.389756305242744
0.737373737373737	0.64213884708814	0.814582598250734	alpha	2021-03-18	bc	146	674	208	0.216617210682493	0.601064541653304	0.779643351222114
0	0	0.0379697215202437	delta	2021-03-18	bc	NA	NA	NA	NA	0	0.0384643016351511
0.262626262626263	0.185417401749266	0.35786115291186	gamma	2021-03-18	bc	52	674	208	0.0771513353115727	0.220356648777886	0.398935458346696
0.671794871794872	0.572766161596458	0.757584600858827	alpha	2021-03-19	bc	131	687	212	0.190684133915575	0.582244021836645	0.758654348911226
0	0	0.0385313630032778	delta	2021-03-19	bc	NA	NA	NA	NA	0	0.035934125858617
0.328205128205128	0.242415399141174	0.427233838403542	gamma	2021-03-19	bc	64	687	212	0.0931586608442504	0.241345651088774	0.417755978163355
0.650442477876106	0.55809582691023	0.732732730425719	alpha	2021-03-20	bc	147	716	238	0.205307262569832	0.562620819136411	0.733499551331134
0	0	0.0334227359128754	delta	2021-03-20	bc	NA	NA	NA	NA	0	0.0329482586965481
0.349557522123894	0.267267269574281	0.44190417308977	gamma	2021-03-20	bc	79	716	238	0.110335195530726	0.266500448668866	0.437379180863589
0.629482071713147	0.541562733003724	0.709582171023136	alpha	2021-03-21	bc	158	738	263	0.214092140921409	0.54685729255653	0.713837651418435
0	0	0.030194293680893	delta	2021-03-21	bc	NA	NA	NA	NA	4.48581233449758e-05	0.0317065881248298
0.370517928286853	0.290417828976864	0.458437266996276	gamma	2021-03-21	bc	93	738	263	0.126016260162602	0.285746337595828	0.45270790915262
0.638783269961977	0.553081902621015	0.71647507666587	alpha	2021-03-22	bc	168	851	273	0.197414806110458	0.53353937914679	0.697997139166738
0	0	0.0288563622951961	delta	2021-03-22	bc	NA	NA	NA	NA	4.48581233449758e-05	0.0299448610885124
0.361216730038023	0.28352492333413	0.446918097378985	gamma	2021-03-22	bc	95	851	273	0.111633372502938	0.301586849847525	0.466025822562361
0.545741324921136	0.467403334920654	0.621878330929911	alpha	2021-03-23	bc	173	878	324	0.197038724373576	0.527946215135454	0.686765359950288
0	0	0.0240590319093501	delta	2021-03-23	bc	NA	NA	NA	NA	4.48581233449758e-05	0.0276046184652442
0.454258675078864	0.378121669070089	0.532596665079347	gamma	2021-03-23	bc	144	878	324	0.164009111617312	0.312818629063975	0.471618986573697
0.570121951219512	0.492952241755492	0.644028051774852	alpha	2021-03-24	bc	187	896	337	0.208705357142857	0.53114493828404	0.684782680212315
0.00304878048780488	0.000314006863414831	0.0289126085519722	delta	2021-03-24	bc	1	896	337	0.00111607142857143	4.48581233449758e-05	0.0258405820358411
0.426829268292683	0.35305987132499	0.504004170208564	gamma	2021-03-24	bc	140	896	337	0.15625	0.314801308801949	0.468420263425111
0.62962962962963	0.548913453219955	0.703699012488854	alpha	2021-03-25	bc	187	855	308	0.218713450292398	0.547132885166052	0.696745631943762
0	0	0.0256376322660222	delta	2021-03-25	bc	NA	NA	NA	NA	4.48581233449758e-05	0.0250398175064447
0.37037037037037	0.296300987511146	0.451086546780045	gamma	2021-03-25	bc	110	855	308	0.128654970760234	0.302838357070501	0.452432316543099
0.608695652173913	0.533614013517107	0.678962146343676	alpha	2021-03-26	bc	210	964	361	0.217842323651452	0.554511658607756	0.699715629229261
0	0	0.0221496646404005	delta	2021-03-26	bc	NA	NA	NA	NA	4.48581233449758e-05	0.0237667596083175
0.391304347826087	0.321037853656324	0.466385986482893	gamma	2021-03-26	bc	135	964	361	0.140041493775934	0.299868359785002	0.445053543101394
0.652892561983471	0.580486888950336	0.718853972259904	alpha	2021-03-27	bc	237	925	367	0.256216216216216	0.572298590997411	0.714052780212028
0	0	0.0210744809070532	delta	2021-03-27	bc	NA	NA	NA	NA	8.1096404800836e-05	0.0236817576685632
0.347107438016529	0.281146027740096	0.419513111049664	gamma	2021-03-27	bc	126	925	367	0.136216216216216	0.285202143242224	0.426905236163053
0.729032258064516	0.653478361177803	0.793322833143271	alpha	2021-03-28	bc	226	900	319	0.251111111111111	0.591128025689706	0.72888563683715
0	0	0.0245889419751187	delta	2021-03-28	bc	NA	NA	NA	NA	3.62382814558601e-05	0.0220725064492479
0.270967741935484	0.206677166856729	0.346521638822197	gamma	2021-03-28	bc	84	900	319	0.0933333333333333	0.270785297602839	0.408510599761607
0.674479166666667	0.604733316712948	0.737265057664362	alpha	2021-03-29	bc	259	1054	395	0.24573055028463	0.608272229197708	0.739226009371904
0	0	0.0199449570083053	delta	2021-03-29	bc	NA	NA	NA	NA	6.36860535826696e-05	0.0209608149081099
0.325520833333333	0.262734942335638	0.395266683287052	gamma	2021-03-29	bc	125	1054	395	0.118595825426945	0.260198218096309	0.391087714207661
0.660098522167488	0.591911861648238	0.722238387809277	alpha	2021-03-30	bc	268	1011	412	0.265084075173096	0.623930951434565	0.750844750702637
0.00246305418719212	0.000253667970191021	0.0234640183310704	delta	2021-03-30	bc	1	1011	412	0.000989119683481701	6.36860535826696e-05	0.0201428468476739
0.33743842364532	0.275458153270646	0.405558516510955	gamma	2021-03-30	bc	137	1011	412	0.135509396636993	0.248579476765577	0.375428991970804
0.689655172413793	0.624758284601553	0.747858048150709	alpha	2021-03-31	bc	300	1055	440	0.28436018957346	0.627193856699403	0.751300909357373
0	0	0.017647850016765	delta	2021-03-31	bc	NA	NA	NA	NA	6.36860535826696e-05	0.0193883839042411
0.310344827586207	0.252141951849291	0.375241715398447	gamma	2021-03-31	bc	135	1055	440	0.127962085308057	0.247847395353169	0.371864592766837
0.725746268656716	0.668922877775973	0.776081620232131	alpha	2021-04-01	bc	389	1187	550	0.327716933445661	0.616579486256196	0.737156175918925
0.00186567164179104	0.000192134404887667	0.0178557914780562	delta	2021-04-01	bc	1	1187	550	0.0008424599831508	6.36860535826696e-05	0.0179247959717674
0.272388059701493	0.222191430965441	0.329126347902421	gamma	2021-04-01	bc	146	1187	550	0.122999157540017	0.261992128791617	0.382478963210044
0.705128205128205	0.643225069175104	0.760293335658804	alpha	2021-04-02	bc	330	1071	476	0.30812324929972	0.614841131379321	0.731261934500188
0	0	0.0164238882173487	delta	2021-04-02	bc	NA	NA	NA	NA	6.36860535826696e-05	0.0167447226140998
0.294871794871795	0.239706664341196	0.356774930824896	gamma	2021-04-02	bc	138	1071	476	0.128851540616246	0.267886370210354	0.384217318086919
0.665297741273101	0.603327225804199	0.722047082843056	alpha	2021-04-03	bc	324	983	495	0.329603255340793	0.620562902805959	0.733095302143311
0	0	0.0157932403030234	delta	2021-04-03	bc	NA	NA	NA	NA	5.09113640184638e-05	0.0155779385977514
0.33264887063655	0.276021457853245	0.394562316621894	gamma	2021-04-03	bc	162	983	495	0.164801627670397	0.266167064611031	0.378621849651058
0.638733705772812	0.579177768075354	0.694309699074139	alpha	2021-04-04	bc	343	1056	549	0.324810606060606	0.623142055901229	0.732344444740636
0	0	0.0143438264478029	delta	2021-04-04	bc	NA	NA	NA	NA	7.32354560762653e-05	0.0151371820638974
0.361266294227188	0.305690300925861	0.420822231924646	gamma	2021-04-04	bc	194	1056	549	0.183712121212121	0.266713541100491	0.375818601201521
0.645990922844175	0.592564832574824	0.696005367733203	alpha	2021-04-05	bc	427	1257	675	0.33969769291965	0.620098893569402	0.7292253384232
0	0	0.0116844435046317	delta	2021-04-05	bc	NA	NA	NA	NA	7.17345624898694e-05	0.0149996354957012
0.354009077155825	0.303994632266797	0.407435167425176	gamma	2021-04-05	bc	234	1257	675	0.186157517899761	0.269843803899129	0.378878941502811
0.685805422647528	0.631964261634705	0.735071961311134	alpha	2021-04-06	bc	430	1222	633	0.351882160392799	0.618235764502402	0.726477397534232
0.00159489633173844	0.00016424514324158	0.0152965302166316	delta	2021-04-06	bc	1	1222	633	0.000818330605564648	7.17345624898694e-05	0.014694989070837
0.312599681020734	0.263423014075383	0.366390237459929	gamma	2021-04-06	bc	196	1222	633	0.160392798690671	0.272343246923094	0.380468061868815
0.694992412746586	0.642812356268444	0.742602046331986	alpha	2021-04-07	bc	458	1219	666	0.37571780147662	0.620798623048517	0.728653549726086
0.00151745068285281	0.00015626864440461	0.0145625542797873	delta	2021-04-07	bc	1	1219	666	0.000820344544708778	0.000172060480481405	0.0156819269928821
0.303490136570561	0.25596728727551	0.355618976251683	gamma	2021-04-07	bc	200	1219	666	0.164068908941756	0.269904893823923	0.37761286391399
0.703703703703704	0.647620741453184	0.754247876010076	alpha	2021-04-08	bc	399	1056	575	0.377840909090909	0.624292734706216	0.733116964052263
0.0017636684303351	0.000181628149782895	0.0168929655006831	delta	2021-04-08	bc	1	1056	575	0.000946969696969697	0.000385146154120897	0.0176383432342797
0.294532627865961	0.244103270555908	0.350548730011452	gamma	2021-04-08	bc	167	1056	575	0.158143939393939	0.264568313511831	0.373159691067605
0.688311688311688	0.630183165706102	0.741057749436032	alpha	2021-04-09	bc	371	1056	553	0.351325757575758	0.630763621772708	0.740505253055101
0	0	0.0142913632432992	delta	2021-04-09	bc	NA	NA	NA	NA	0.000565968100904721	0.0193777652226627
0.309833024118738	0.257202765508951	0.367898773386923	gamma	2021-04-09	bc	167	1056	553	0.158143939393939	0.256440646830025	0.365869214970673
0.682092555331992	0.621267235627004	0.737280148186031	alpha	2021-04-10	bc	339	934	504	0.362955032119914	0.643005764709077	0.753000816560126
0.00402414486921529	0.000702281425940753	0.0227018057573387	delta	2021-04-10	bc	2	934	504	0.00214132762312634	0.000643850508313454	0.0204680884509499
0.313883299798793	0.25895298615905	0.374575930938123	gamma	2021-04-10	bc	156	934	504	0.167023554603854	0.243635707580956	0.35324324207356
0.667391304347826	0.603636549679246	0.72555359935738	alpha	2021-04-11	bc	307	928	467	0.330818965517241	0.645310179942531	0.756436902622056
0.00652173913043478	0.00149159971547644	0.0280387401375865	delta	2021-04-11	bc	3	928	467	0.00323275862068966	0.000713518917391325	0.0213655256330136
0.326086956521739	0.268334238741216	0.389650021999952	gamma	2021-04-11	bc	150	928	467	0.161637931034483	0.239914263264955	0.350613350222054
0.695571955719557	0.637861042040271	0.74772339075307	alpha	2021-04-12	bc	377	1056	547	0.357007575757576	0.649983338328217	0.762564481536455
0.00553505535055351	0.00126575362748677	0.0238603974233125	delta	2021-04-12	bc	3	1056	547	0.00284090909090909	0.000803001875153106	0.0226743815242799
0.298892988929889	0.247100965494159	0.356401834746651	gamma	2021-04-12	bc	162	1056	547	0.153409090909091	0.233421246127006	0.345503436249928
0.774390243902439	0.717659262189286	0.822540905846306	alpha	2021-04-13	bc	381	974	502	0.391170431211499	0.65669799875527	0.768920623242147
0.0040650406504065	0.00070942199510271	0.022928792814642	delta	2021-04-13	bc	2	974	502	0.00205338809034908	0.000900197221647613	0.023776289705973
0.221544715447154	0.173788439331896	0.278008427180133	gamma	2021-04-13	bc	109	974	502	0.111909650924025	0.226801076791303	0.338478127967738
0.715867158671587	0.658943262902627	0.766654648765494	alpha	2021-04-14	bc	388	1076	556	0.360594795539033	0.658087951171478	0.77014726668612
0.003690036900369	0.000643947507949703	0.0208446145542331	delta	2021-04-14	bc	2	1076	556	0.00185873605947955	0.00152950317820251	0.0259525149785549
0.280442804428044	0.229917177063503	0.337209733291143	gamma	2021-04-14	bc	152	1076	556	0.141263940520446	0.224245224339066	0.335603126338754
0.743055555555556	0.680332850152984	0.797140928410873	alpha	2021-04-15	bc	321	838	443	0.383054892601432	0.663674744110351	0.775320559460844
0.00462962962962963	0.000808008854115365	0.0260549567395474	delta	2021-04-15	bc	2	838	443	0.00238663484486874	0.00142673705021075	0.0255073096941668
0.252314814814815	0.198652150590264	0.314779332206567	gamma	2021-04-15	bc	109	838	443	0.130071599045346	0.219360713444622	0.330317042138036
0.734892787524366	0.677185788695468	0.785550741375873	alpha	2021-04-16	bc	377	923	526	0.408450704225352	0.666168303643747	0.777392674532481
0.00389863547758285	0.000680367425461549	0.0220047205151505	delta	2021-04-16	bc	2	923	526	0.00216684723726977	0.00152585286608002	0.025832936554548
0.261208576998051	0.210861580159032	0.318721615411596	gamma	2021-04-16	bc	134	923	526	0.145178764897075	0.217069667345678	0.327570770468875
0.691382765531062	0.630996902540462	0.745866652293842	alpha	2021-04-17	bc	345	914	512	0.37746170678337	0.65624033436728	0.768535995601438
0.0140280561122244	0.00510742312182503	0.0379353826654123	delta	2021-04-17	bc	7	914	512	0.00765864332603939	0.00185878102851025	0.0270761921477454
0.294589178356713	0.241062018993392	0.354450919535235	gamma	2021-04-17	bc	147	914	512	0.160831509846827	0.225140906498171	0.33664713628523
0.705752212389381	0.642744100251357	0.761766648780449	alpha	2021-04-18	bc	319	800	463	0.39875	0.656568670685838	0.769748007322662
0.00442477876106195	0.000772236819534135	0.0249223031468697	delta	2021-04-18	bc	2	800	463	0.0025	0.00286279107367541	0.0305933847894971
0.289823008849558	0.234142662480111	0.352647432594926	gamma	2021-04-18	bc	131	800	463	0.16375	0.22194680772515	0.334047175069773
0.711711711711712	0.655315958774045	0.762228196254529	alpha	2021-04-19	bc	395	979	564	0.403472931562819	0.650808586565866	0.763612413035954
0.00720720720720721	0.00195956433857166	0.0261397854459808	delta	2021-04-19	bc	4	979	564	0.00408580183861083	0.00363736290465193	0.0327205585098048
0.281081081081081	0.231063642801547	0.337177933062523	gamma	2021-04-19	bc	156	979	564	0.159346271705822	0.226282306072231	0.337812796948695
0.707509881422925	0.648163477254018	0.760544153329008	alpha	2021-04-20	bc	358	891	522	0.401795735129068	0.639020979228741	0.752368728533368
0.00988142292490119	0.0030399191321143	0.0316315819670243	delta	2021-04-20	bc	5	891	522	0.00561167227833894	0.00419483808116895	0.0344496858469779
0.282608695652174	0.230287113399351	0.341542987894622	gamma	2021-04-20	bc	143	891	522	0.160493827160494	0.236334957763383	0.348341354593184
0.721757322175732	0.661241617132535	0.775138730814058	alpha	2021-04-21	bc	345	856	495	0.40303738317757	0.626558114192129	0.740089884877632
0.0188284518828452	0.00767201782410586	0.0454649630464949	delta	2021-04-21	bc	9	856	495	0.0105140186915888	0.00523355190486486	0.0364837984029774
0.259414225941423	0.207558485652356	0.319010004782945	gamma	2021-04-21	bc	124	856	495	0.144859813084112	0.246978443725151	0.359176178611159
0.700201207243461	0.640012261313174	0.75419176840392	alpha	2021-04-22	bc	348	869	512	0.400460299194476	0.608149661811318	0.72207799747876
0.0160965794768612	0.00623001167095098	0.040945172781701	delta	2021-04-22	bc	8	869	512	0.00920598388952819	0.00740703693221996	0.0416879467706583
0.28169014084507	0.229000639019831	0.341138685359016	gamma	2021-04-22	bc	140	869	512	0.161104718066743	0.261236937117371	0.373701006715513
0.652877697841727	0.594672537335598	0.706844949857769	alpha	2021-04-23	bc	363	874	574	0.41533180778032	0.591914100455047	0.706756318751296
0.012589928057554	0.00458269366108072	0.0341086118753623	delta	2021-04-23	bc	7	874	574	0.0080091533180778	0.00818055926728933	0.0436947468086854
0.334532374100719	0.281230141997095	0.392421518923025	gamma	2021-04-23	bc	186	874	574	0.212814645308924	0.275136799989724	0.388503441639313
0.603290676416819	0.543756847284175	0.659914746703692	alpha	2021-04-24	bc	330	778	573	0.424164524421594	0.575418248030959	0.690643057876713
0.0255941499085923	0.0123784198876963	0.0521741705574091	delta	2021-04-24	bc	14	778	573	0.0179948586118252	0.00929952420064452	0.0460854831976744
0.371115173674589	0.315566420725767	0.430294687661053	gamma	2021-04-24	bc	203	778	573	0.260925449871465	0.289386538230584	0.403136150735778
0.575936883629191	0.513884933585679	0.635683436988347	alpha	2021-04-25	bc	292	709	533	0.411847672778561	0.556692886477649	0.671337142414941
0.0315581854043393	0.0159866320110199	0.0613513417206359	delta	2021-04-25	bc	16	709	533	0.0225669957686883	0.0105411938399476	0.047661225697932
0.392504930966469	0.333952116225646	0.454321229325408	gamma	2021-04-25	bc	199	709	533	0.280677009873061	0.306726440859633	0.42003315654971
0.599653379549393	0.54166702928015	0.65497644516228	alpha	2021-04-26	bc	346	805	599	0.429813664596273	0.539113525292555	0.655384708602108
0.0173310225303293	0.0073742206840572	0.0401873857121701	delta	2021-04-26	bc	10	805	599	0.0124223602484472	0.0151489636873031	0.0563794353190946
0.383015597920277	0.328362682908021	0.440794977529125	gamma	2021-04-26	bc	221	805	599	0.274534161490683	0.316464996919947	0.431167163299413
0.591474245115453	0.532692510285399	0.647751327206926	alpha	2021-04-27	bc	333	760	586	0.438157894736842	0.523876905564082	0.641107773462944
0.0230905861456483	0.0108726736656007	0.0483667366899474	delta	2021-04-27	bc	13	760	586	0.0171052631578947	0.0185264266370296	0.0630729113517596
0.385435168738899	0.330035281085368	0.443971951569875	gamma	2021-04-27	bc	217	760	586	0.285526315789474	0.325529035357162	0.441082019646384
0.586151368760064	0.53016408625937	0.63999732258165	alpha	2021-04-28	bc	364	787	647	0.462515883100381	0.520653018904379	0.638550836711258
0.0305958132045089	0.0163637052992273	0.0564951605482981	delta	2021-04-28	bc	19	787	647	0.0241423125794155	0.0199858238436057	0.0660556718447259
0.381642512077295	0.3289378040557	0.437289045480469	gamma	2021-04-28	bc	237	787	647	0.301143583227446	0.325977551450653	0.442103529373708
0.581052631578947	0.516956733017512	0.64252473171409	alpha	2021-04-29	bc	276	627	499	0.440191387559809	0.524338056694751	0.642676817705674
0.0631578947368421	0.0384844006024395	0.10197264012984	delta	2021-04-29	bc	30	627	499	0.0478468899521531	0.0218716911672465	0.0697394629724852
0.355789473684211	0.297170531442032	0.419076732606937	gamma	2021-04-29	bc	169	627	499	0.269537480063796	0.319287948747084	0.435570637666397
0.548148148148148	0.488016199236285	0.606906403883621	alpha	2021-04-30	bc	296	696	560	0.425287356321839	0.519317417826042	0.638381431172259
0.0481481481481481	0.0282249343091661	0.080962944104017	delta	2021-04-30	bc	26	696	560	0.0373563218390805	0.0252470190154391	0.0762109937983621
0.401851851851852	0.3446784110576	0.461825513351821	gamma	2021-04-30	bc	217	696	560	0.311781609195402	0.318826255828949	0.435630430743654
0.582846003898636	0.521189640666255	0.642016189441894	alpha	2021-05-01	bc	299	617	523	0.484602917341977	0.507680205360814	0.628307524563741
0.0409356725146199	0.0225942003337292	0.0730534940081731	delta	2021-05-01	bc	21	617	523	0.0340356564019449	0.0290883362476075	0.0836050089045062
0.376218323586745	0.318706033380206	0.437445255752324	gamma	2021-05-01	bc	193	617	523	0.312803889789303	0.323459881599878	0.441786748325735
0.603813559322034	0.539680198118285	0.664565303949255	alpha	2021-05-02	bc	285	581	489	0.490533562822719	0.50139270210148	0.624285717512912
0.0508474576271186	0.0291877032765052	0.087137879614951	delta	2021-05-02	bc	24	581	489	0.0413080895008606	0.0321678207230462	0.0898956511095119
0.345338983050847	0.287124897300658	0.40859098737423	gamma	2021-05-02	bc	163	581	489	0.280550774526678	0.323351424958772	0.443792578960641
0.566666666666667	0.506522557199185	0.624908739428378	alpha	2021-05-03	bc	306	649	549	0.471494607087827	0.500337078000058	0.623494627196443
0.0518518518518519	0.0310015156214058	0.0854881014933086	delta	2021-05-03	bc	28	649	549	0.0431432973805855	0.0313787437755722	0.0887687437196304
0.381481481481481	0.325130832481076	0.441213529069923	gamma	2021-05-03	bc	206	649	549	0.317411402157165	0.32508177878605	0.445883857969907
0.514462809917355	0.451232023028808	0.577233980947295	alpha	2021-05-04	bc	249	591	495	0.421319796954315	0.50041462395667	0.624681613481589
0.0619834710743802	0.0377618942907795	0.100124842432956	delta	2021-05-04	bc	30	591	495	0.050761421319797	0.0328560945353909	0.0918000613914795
0.423553719008264	0.362470661481871	0.487066174644441	gamma	2021-05-04	bc	205	591	495	0.346869712351946	0.322110640287915	0.443882503925715
0.549792531120332	0.486151563444031	0.611844673225849	alpha	2021-05-05	bc	265	597	490	0.443886097152429	0.498210885183248	0.62408002841227
0.0622406639004149	0.037920096627298	0.100529655983338	delta	2021-05-05	bc	30	597	490	0.050251256281407	0.0344432301745672	0.0953706869174887
0.387966804979253	0.328178607567959	0.451329859924811	gamma	2021-05-05	bc	187	597	490	0.313232830820771	0.320411380922362	0.443629883794755
0.57451403887689	0.509567364307556	0.636987099498808	alpha	2021-05-06	bc	266	555	469	0.479279279279279	0.488673178333018	0.616649366566452
0.0561555075593952	0.0329608619701214	0.0940842884006688	delta	2021-05-06	bc	26	555	469	0.0468468468468468	0.0372658438919488	0.101000930467597
0.369330453563715	0.30928300823298	0.433715685671803	gamma	2021-05-06	bc	171	555	469	0.308108108108108	0.323875723398157	0.449160648404313
0.552742616033755	0.488559020932572	0.615215307879643	alpha	2021-05-07	bc	262	609	493	0.430213464696223	0.485974548942067	0.61519152978588
0.0632911392405063	0.0385663896278969	0.102182167806961	delta	2021-05-07	bc	30	609	493	0.0492610837438424	0.0365731437576896	0.100511480421366
0.383966244725738	0.323880441570654	0.447816035042473	gamma	2021-05-07	bc	182	609	493	0.298850574712644	0.326034923660841	0.452633737282443
0.573085846867749	0.505763469252301	0.637805093956658	alpha	2021-05-08	bc	247	526	444	0.46958174904943	0.490943996825829	0.621096866241544
0.0580046403712297	0.0337041498079634	0.0980478726902378	delta	2021-05-08	bc	25	526	444	0.0475285171102662	0.0364763310006536	0.100988359158591
0.368909512761021	0.30681121782134	0.435676914835607	gamma	2021-05-08	bc	159	526	444	0.302281368821293	0.320174062223533	0.447508126989879
0.543589743589744	0.472916250166676	0.612550671028531	alpha	2021-05-09	bc	212	478	397	0.443514644351464	0.486928514754259	0.618635016993547
0.0794871794871795	0.0489459992981768	0.126549584465706	delta	2021-05-09	bc	31	478	397	0.0648535564853557	0.0382463523937935	0.104678167931974
0.376923076923077	0.311375294631222	0.447306339641134	gamma	2021-05-09	bc	147	478	397	0.307531380753138	0.320130364041546	0.448962091282665
0.552016985138004	0.487632151462524	0.614703881964378	alpha	2021-05-10	bc	260	589	475	0.441426146010187	0.480605589197904	0.614282875525712
0.0467091295116773	0.0261526146815914	0.082061951169693	delta	2021-05-10	bc	22	589	475	0.0373514431239389	0.0370881892627786	0.103744002722191
0.401273885350318	0.340245234319864	0.465525151216832	gamma	2021-05-10	bc	189	589	475	0.32088285229202	0.325675069301892	0.456677492725869
0.553240740740741	0.486018158215145	0.618571336136938	alpha	2021-05-11	bc	239	509	439	0.469548133595285	0.480176485662524	0.615608642578846
0.0625	0.0370842049915277	0.10346299359353	delta	2021-05-11	bc	27	509	439	0.0530451866404715	0.0363401055078573	0.103613601619447
0.384259259259259	0.321444631420715	0.451186902596496	gamma	2021-05-11	bc	166	509	439	0.326129666011788	0.325031424362717	0.457778174742114
0.526829268292683	0.458043188943039	0.594611728489873	alpha	2021-05-12	bc	216	481	418	0.449064449064449	0.475846142997771	0.614616555037008
0.0804878048780488	0.0503102463792771	0.126358317397019	delta	2021-05-12	bc	33	481	418	0.0686070686070686	0.0378600119904432	0.108203701732137
0.392682926829268	0.327872720294045	0.46150760997431	gamma	2021-05-12	bc	161	481	418	0.334719334719335	0.323532874227015	0.459435784731229
0.536649214659686	0.465306885413075	0.606522109223961	alpha	2021-05-13	bc	205	450	390	0.455555555555556	0.474392599958313	0.615402227555807
0.0471204188481675	0.0248537200530167	0.08754513193219	delta	2021-05-13	bc	18	450	390	0.04	0.0342604842290744	0.10351881079994
0.416230366492147	0.348095945055405	0.487723495774229	gamma	2021-05-13	bc	159	450	390	0.353333333333333	0.327093038892654	0.465490648450677
0.556122448979592	0.48555529618491	0.624495677251585	alpha	2021-05-14	bc	218	482	399	0.452282157676349	0.473757644275811	0.617941874670598
0.0586734693877551	0.033329803343448	0.101269360087754	delta	2021-05-14	bc	23	482	399	0.0477178423236514	0.0336744072331861	0.104267046161709
0.385204081632653	0.319374926996431	0.455520809156193	gamma	2021-05-14	bc	151	482	399	0.313278008298755	0.32494641800935	0.46646713875122
0.55448717948718	0.475451070599031	0.630860481163793	alpha	2021-05-15	bc	173	390	316	0.443589743589744	0.466930980516158	0.614158618224013
0.0769230769230769	0.0443434951860644	0.130178573479066	delta	2021-05-15	bc	24	390	316	0.0615384615384615	0.0372126726528425	0.111756700224613
0.368589743589744	0.296321366871425	0.44728018475941	gamma	2021-05-15	bc	115	390	316	0.294871794871795	0.323720266314262	0.4681218725121
0.54140127388535	0.462741448890467	0.618050378660124	alpha	2021-05-16	bc	170	386	317	0.440414507772021	0.465664664200571	0.616714656772155
0.0477707006369427	0.0237493049685953	0.0937553479403282	delta	2021-05-16	bc	15	386	317	0.038860103626943	0.0358879023771528	0.112229775034539
0.410828025477707	0.336296447290692	0.489690385677265	gamma	2021-05-16	bc	129	386	317	0.33419689119171	0.322191206107533	0.470366612651542
0.559171597633136	0.483187461685014	0.632481411767915	alpha	2021-05-17	bc	189	415	344	0.455421686746988	0.463764712235503	0.619435479104171
0.0443786982248521	0.0220500757103733	0.0872995987020787	delta	2021-05-17	bc	15	415	344	0.036144578313253	0.037387494819395	0.117843069191381
0.396449704142012	0.325218888136736	0.47236058332064	gamma	2021-05-17	bc	134	415	344	0.32289156626506	0.316779603948906	0.469310761055178
0.515527950310559	0.438231511897574	0.592088541010838	alpha	2021-05-18	bc	166	388	325	0.427835051546392	0.450251566802413	0.609703368930482
0.0993788819875776	0.061852062929123	0.155890572033854	delta	2021-05-18	bc	32	388	325	0.0824742268041237	0.0409348379648968	0.126072255785774
0.385093167701863	0.312861569555099	0.462770038922654	gamma	2021-05-18	bc	124	388	325	0.319587628865979	0.321085284702761	0.477601243549737
0.53169014084507	0.449178974733928	0.612503998326869	alpha	2021-05-19	bc	151	340	289	0.444117647058824	0.444925654704117	0.608698734727006
0.073943661971831	0.0410368544494486	0.129669841066505	delta	2021-05-19	bc	21	340	289	0.0617647058823529	0.0413230342599984	0.129736100935694
0.394366197183099	0.317169298846944	0.477220790950399	gamma	2021-05-19	bc	112	340	289	0.329411764705882	0.320816158647315	0.481601965925043
0.54	0.452007221657595	0.625567865548072	alpha	2021-05-20	bc	135	298	253	0.453020134228188	0.433283838554894	0.600889890295207
0.068	0.0353508671487126	0.126838191030085	delta	2021-05-20	bc	17	298	253	0.0570469798657718	0.043938033389774	0.136990831229219
0.392	0.310214729945011	0.480332534599688	gamma	2021-05-20	bc	98	298	253	0.328859060402685	0.324240150622515	0.489044203087597
0.472924187725632	0.390963278153281	0.556370906035763	alpha	2021-05-21	bc	131	336	277	0.389880952380952	0.423805461093859	0.596309165698617
0.0974729241877256	0.0581612053619606	0.158873666248503	delta	2021-05-21	bc	27	336	277	0.0803571428571429	0.0477844929478762	0.146989087286545
0.429602888086643	0.349514692273416	0.5135541866181	gamma	2021-05-21	bc	119	336	277	0.354166666666667	0.322783358288895	0.492302963849433
0.532110091743119	0.438169685910961	0.623828041739461	alpha	2021-05-22	bc	116	259	219	0.447876447876448	0.41835104915919	0.594988204046908
0.0871559633027523	0.0470608692517755	0.155825489528508	delta	2021-05-22	bc	19	259	219	0.0733590733590734	0.0482102481040041	0.150781136187961
0.380733944954128	0.294437484483305	0.475285241386554	gamma	2021-05-22	bc	83	259	219	0.32046332046332	0.322670416344377	0.496363252403318
0.47136563876652	0.381248735845905	0.563388467637531	alpha	2021-05-23	bc	107	269	230	0.397769516728625	0.42164883110526	0.601471851134957
0.079295154185022	0.0420542988770243	0.144538459994999	delta	2021-05-23	bc	18	269	230	0.0669144981412639	0.0482313250512301	0.15318280367327
0.449339207048458	0.36026439111709	0.541786045815143	gamma	2021-05-23	bc	102	269	230	0.379182156133829	0.315782118729957	0.492232091342864
0.508928571428571	0.416838819457771	0.600416339591785	alpha	2021-05-24	bc	114	265	227	0.430188679245283	0.42441675710185	0.608492091690488
0.0892857142857143	0.0489752926170891	0.157287391103364	delta	2021-05-24	bc	20	265	227	0.0754716981132075	0.0486972286926655	0.157230919723188
0.401785714285714	0.315021341801396	0.495171908653495	gamma	2021-05-24	bc	90	265	227	0.339622641509434	0.307645150724156	0.487777260081018
0.491150442477876	0.400050628354889	0.582841809448879	alpha	2021-05-25	bc	111	265	226	0.418867924528302	0.430652644102115	0.621286397457869
0.110619469026549	0.0648323490220183	0.182434914343761	delta	2021-05-25	bc	25	265	226	0.0943396226415094	0.0468540760462836	0.159148758420021
0.398230088495575	0.312070975943479	0.49119205879985	gamma	2021-05-25	bc	90	265	226	0.339622641509434	0.296432773967228	0.482387924784537
0.567441860465116	0.472263448356419	0.65788952794321	alpha	2021-05-26	bc	122	258	217	0.472868217054264	0.422865747985478	0.619281636499457
0.0790697674418605	0.0411843930800305	0.146481513463668	delta	2021-05-26	bc	17	258	217	0.0658914728682171	0.0475503471471169	0.164819398119708
0.353488372093023	0.268951215546003	0.448302663527218	gamma	2021-05-26	bc	76	258	217	0.294573643410853	0.296400440666667	0.488206685193296
0.576271186440678	0.471382703633727	0.674709549436788	alpha	2021-05-27	bc	102	206	177	0.495145631067961	0.420600524922599	0.625248418084838
0.0790960451977401	0.0386121926387604	0.155175003379513	delta	2021-05-27	bc	14	206	177	0.0679611650485437	0.0484695587094457	0.172812204589102
0.344632768361582	0.253255953904406	0.449148715766769	gamma	2021-05-27	bc	61	206	177	0.296116504854369	0.287898614354245	0.487560537983284
0.542168674698795	0.434614487155135	0.645931046407433	alpha	2021-05-28	bc	90	207	170	0.434782608695652	0.410986568178958	0.619396653513921
0.0903614457831325	0.0452591368372871	0.172298537126335	delta	2021-05-28	bc	15	207	170	0.072463768115942	0.0461783250712341	0.171488196071375
0.367469879518072	0.271028054974914	0.475828839542728	gamma	2021-05-28	bc	61	207	170	0.294685990338164	0.296031108078131	0.500042944897817
0.496551724137931	0.383661413094503	0.609794715030574	alpha	2021-05-29	bc	72	173	146	0.416184971098266	0.394976459972549	0.608870695159421
0.103448275862069	0.0519347669576083	0.195519967426319	delta	2021-05-29	bc	15	173	146	0.0867052023121387	0.0436708840908938	0.172152740947187
0.4	0.294211151379384	0.516016564247867	gamma	2021-05-29	bc	58	173	146	0.335260115606936	0.308130907295975	0.51885294294875
0.484375	0.365392174405747	0.605155938735197	alpha	2021-05-30	bc	62	160	130	0.3875	0.381424837501863	0.601869601643394
0.1015625	0.0484887798133259	0.200488105280752	delta	2021-05-30	bc	13	160	130	0.08125	0.0422350827170352	0.174029684124111
0.4140625	0.300751606930133	0.53726301534506	gamma	2021-05-30	bc	53	160	130	0.33125	0.315918177460234	0.53382307285027
0.452380952380952	0.349541122252284	0.55945398759537	alpha	2021-05-31	bc	76	220	171	0.345454545454545	0.370095674169076	0.59679919996776
0.0714285714285714	0.032936657149608	0.148019331479277	delta	2021-05-31	bc	12	220	171	0.0545454545454545	0.0397764794069079	0.173186488387826
0.476190476190476	0.371948797868598	0.582548757055229	gamma	2021-05-31	bc	80	220	171	0.363636363636364	0.323633726376521	0.548502736687806
0.393103448275862	0.287979870910029	0.509160100967378	alpha	2021-06-01	bc	57	186	146	0.306451612903226	0.359084792980106	0.590758513884267
0.096551724137931	0.0472802621596367	0.187086728474446	delta	2021-06-01	bc	14	186	146	0.0752688172043011	0.0346001267613777	0.164821904182889
0.510344827586207	0.396769570468387	0.622862045156381	gamma	2021-06-01	bc	74	186	146	0.397849462365591	0.337092313118229	0.567880413242605
0.492753623188406	0.377402091061614	0.608881873331016	alpha	2021-06-02	bc	68	168	139	0.404761904761905	0.3466725061095	0.587174829075943
0.072463768115942	0.0311337834630198	0.159620115702135	delta	2021-06-02	bc	10	168	139	0.0595238095238095	0.0306228207155391	0.163946661488139
0.434782608695652	0.323462106695815	0.553093572837853	gamma	2021-06-02	bc	60	168	139	0.357142857142857	0.344996215000384	0.585547673106849
0.516666666666667	0.392078560304219	0.639216737707351	alpha	2021-06-03	bc	62	152	120	0.407894736842105	0.337791630154202	0.586945390159279
0.0583333333333333	0.0214019694678698	0.14927263322552	delta	2021-06-03	bc	7	152	120	0.0460526315789474	0.0316452517353346	0.173659724100583
0.425	0.307264796318413	0.551906362629522	gamma	2021-06-03	bc	51	152	120	0.335526315789474	0.342150097687638	0.591557967745398
0.479338842975207	0.357538318832346	0.60364624382298	alpha	2021-06-04	bc	58	155	121	0.374193548387097	0.346434018835998	0.602124869368485
0.0330578512396694	0.00902466831857506	0.113746447691771	delta	2021-06-04	bc	4	155	121	0.0258064516129032	0.0324871591480976	0.180410058904252
0.487603305785124	0.365238162166874	0.611472575426321	gamma	2021-06-04	bc	59	155	121	0.380645161290323	0.32528405089421	0.580056151653591
0.435294117647059	0.296775405000264	0.584708921372311	alpha	2021-06-05	bc	37	115	85	0.321739130434783	0.362692502688183	0.625855011970528
0.0705882352941176	0.0240936246367385	0.189393268563075	delta	2021-06-05	bc	6	115	85	0.0521739130434783	0.0280378653540223	0.175892805698777
0.494117647058824	0.349538464554471	0.639687383297581	gamma	2021-06-05	bc	42	115	85	0.365217391304348	0.308370298725911	0.569395986821458
0.448717948717949	0.30322604271866	0.603549866318547	alpha	2021-06-06	bc	35	115	78	0.304347826086957	0.347713794962462	0.617708422124313
0.128205128205128	0.055645796951894	0.268479543567858	delta	2021-06-06	bc	10	115	78	0.0869565217391304	0.0277273601926083	0.181141964796099
0.423076923076923	0.280828785740909	0.579335077814902	gamma	2021-06-06	bc	33	115	78	0.28695652173913	0.315520400334825	0.584307505412212
0.540540540540541	0.410037843024855	0.665710342059814	alpha	2021-06-07	bc	60	149	112	0.402684563758389	0.3418230195169	0.619128440711079
0.0900900900900901	0.0388300090389489	0.195271675104958	delta	2021-06-07	bc	10	149	112	0.0671140939597315	0.0266251631170522	0.183589500969551
0.369369369369369	0.253886470314604	0.502036044412576	gamma	2021-06-07	bc	41	149	112	0.275167785234899	0.315335951872838	0.591595946665425
0.541666666666667	0.401789257875321	0.675271099181681	alpha	2021-06-08	bc	52	140	96	0.371428571428571	0.332613693425642	0.61835764048503
0.0520833333333333	0.0161352056011097	0.155465956036123	delta	2021-06-08	bc	5	140	96	0.0357142857142857	0.0348122446558276	0.209294719635826
0.40625	0.278373305290295	0.548240891331451	gamma	2021-06-08	bc	39	140	96	0.278571428571429	0.301733633988326	0.586100029332564
0.404494382022472	0.272551136981568	0.551855744407507	alpha	2021-06-09	bc	36	118	89	0.305084745762712	0.358062418475929	0.648169121470699
0.0786516853932584	0.028960247333122	0.196364229383386	delta	2021-06-09	bc	7	118	89	0.0593220338983051	0.0338584937881336	0.211653972419828
0.51685393258427	0.373512817958208	0.657474202973132	gamma	2021-06-09	bc	46	118	89	0.389830508474576	0.274290837396954	0.560613902149168
0.5	0.350843132185287	0.649156867814713	alpha	2021-06-10	bc	40	110	81	0.363636363636364	0.365850750822334	0.657190727318749
0.05	0.0136865899389772	0.166405386439687	delta	2021-06-10	bc	4	110	81	0.0363636363636364	0.0331201151512448	0.211163968246031
0.45	0.305973657084507	0.602925451402012	gamma	2021-06-10	bc	36	110	81	0.327272727272727	0.266806040379354	0.553153180946804
0.44	0.293073036193536	0.598250642240639	alpha	2021-06-11	bc	33	97	75	0.34020618556701	0.356313163174476	0.652795288865003
0.146666666666667	0.0663342390900025	0.293682978355697	delta	2021-06-11	bc	11	97	75	0.11340206185567	0.0371067781005055	0.223235646305231
0.413333333333333	0.270021936975292	0.573001154096294	gamma	2021-06-11	bc	31	97	75	0.319587628865979	0.264675574356256	0.555921434309992
0.650793650793651	0.474916480352274	0.793389288271991	alpha	2021-06-12	bc	41	87	65	0.471264367816092	0.345608934422854	0.650473558573713
0.0634920634920635	0.0174173685628809	0.205908038051089	delta	2021-06-12	bc	4	87	65	0.0459770114942529	0.0406804443386037	0.239155177558137
0.285714285714286	0.157438888414866	0.46128449301381	gamma	2021-06-12	bc	18	87	65	0.206896551724138	0.259949283157035	0.559191750111254
0.513513513513513	0.357744369143496	0.666701107254898	alpha	2021-06-13	bc	38	91	74	0.417582417582418	0.352250612944491	0.660494893357221
0.121621621621622	0.0504771464936721	0.26504951435128	delta	2021-06-13	bc	9	91	74	0.0989010989010989	0.0423778758947127	0.245380719214827
0.364864864864865	0.228435206617703	0.527110029398351	gamma	2021-06-13	bc	27	91	74	0.296703296703297	0.247275090423478	0.548911446133933
0.488095238095238	0.343274729489846	0.634942272883592	alpha	2021-06-14	bc	41	106	85	0.386792452830189	0.335639901739008	0.650242123817557
0.142857142857143	0.0667366496837741	0.279773421519352	delta	2021-06-14	bc	12	106	85	0.113207547169811	0.0432254462991979	0.254208943489949
0.369047619047619	0.238973208152921	0.521413817954892	gamma	2021-06-14	bc	31	106	85	0.292452830188679	0.254530525167698	0.563624918044783
0.492063492063492	0.326859656613967	0.659018987142651	alpha	2021-06-15	bc	31	90	63	0.344444444444444	0.331819434328549	0.646607527471073
0.111111111111111	0.0411508692677972	0.266902674806467	delta	2021-06-15	bc	7	90	63	0.0777777777777778	0.0434924282948684	0.255214774814277
0.396825396825397	0.245289266895745	0.571133101940284	gamma	2021-06-15	bc	25	90	63	0.277777777777778	0.257371048728808	0.567300261574766
0.467532467532468	0.319042886633029	0.622005087892061	alpha	2021-06-16	bc	36	93	78	0.387096774193548	0.295209259040262	0.61435059177082
0.103896103896104	0.0408422682258851	0.239943020980216	delta	2021-06-16	bc	8	93	78	0.0860215053763441	0.0452093597087462	0.26344199018404
0.428571428571429	0.284793468823309	0.58551207513189	gamma	2021-06-16	bc	33	93	78	0.354838709677419	0.284262721854705	0.601923841924844
0.392857142857143	0.23456815374691	0.577387481037069	alpha	2021-06-17	bc	22	74	56	0.297297297297297	0.278873282983901	0.608260244408903
0.0714285714285714	0.0196195827703735	0.228202956365541	delta	2021-06-17	bc	4	74	56	0.0540540540540541	0.0462959253048604	0.276286260519952
0.535714285714286	0.356761700294051	0.705919754777957	gamma	2021-06-17	bc	30	74	56	0.405405405405405	0.286399483302029	0.615775077113863
0.410958904109589	0.266329764320319	0.57280846781525	alpha	2021-06-18	bc	30	94	73	0.319148936170213	0.25787075604151	0.599289716129947
0.150684931506849	0.0682031130596956	0.300723797625996	delta	2021-06-18	bc	11	94	73	0.117021276595745	0.0403405956244615	0.276342558238765
0.438356164383562	0.289905601903063	0.598728558806176	gamma	2021-06-18	bc	32	94	73	0.340425531914894	0.301560953797293	0.64587233546872
0.377358490566038	0.218645253334267	0.56759073837022	alpha	2021-06-19	bc	20	67	53	0.298507462686567	0.252132626742754	0.60153103003071
0.0943396226415094	0.0294358884600259	0.263498545639428	delta	2021-06-19	bc	5	67	53	0.0746268656716418	0.0380403774320593	0.278237534059419
0.528301886792453	0.345680600296144	0.703649555464359	gamma	2021-06-19	bc	28	67	53	0.417910447761194	0.302157123875307	0.654959085258703
0.422222222222222	0.243392536748968	0.624068675721482	alpha	2021-06-20	bc	19	59	45	0.322033898305085	0.222854355700468	0.581251707019601
0.155555555555556	0.0580831056664714	0.354959406702665	delta	2021-06-20	bc	7	59	45	0.11864406779661	0.04182296853512	0.300911333248592
0.422222222222222	0.243392536748968	0.624068675721482	gamma	2021-06-20	bc	19	59	45	0.322033898305085	0.311546743944923	0.67935495830258
0.363636363636364	0.196257040893108	0.572148574930901	alpha	2021-06-21	bc	16	60	44	0.266666666666667	0.211704330111125	0.580763705389769
0.0909090909090909	0.0250493419209818	0.280167505551045	delta	2021-06-21	bc	4	60	44	0.0666666666666667	0.0438152736120314	0.318869523960628
0.545454545454545	0.345103501619774	0.73209462643889	gamma	2021-06-21	bc	24	60	44	0.4	0.306109095709144	0.68633852421964
0.477272727272727	0.286692751522679	0.674708184447989	alpha	2021-06-22	bc	21	54	44	0.388888888888889	0.193039484596407	0.598414048036709
0.0909090909090909	0.0250493419209818	0.280167505551045	delta	2021-06-22	bc	4	54	44	0.0740740740740741	0.0403669186932007	0.35248428880333
0.431818181818182	0.249462457441839	0.634740350470165	gamma	2021-06-22	bc	19	54	44	0.351851851851852	0.289422010773123	0.706937637058707
0.256410256410256	0.114094989337023	0.480049826814295	alpha	2021-06-23	bc	10	54	41	0.185185185185185	0.185923795432693	0.607343976710721
0.179487179487179	0.0673204059473099	0.398659615304425	delta	2021-06-23	bc	7	54	41	0.12962962962963	0.0398485453145324	0.367841600857752
0.564102564102564	0.350520809310624	0.756283186439029	gamma	2021-06-23	bc	22	54	41	0.407407407407407	0.279695994087449	0.713719842344378
0.333333333333333	0.156517974621512	0.573971469628249	alpha	2021-06-24	bc	11	60	33	0.183333333333333	0.168676831681197	0.605193086746062
0.121212121212121	0.0335657183087533	0.353910291349795	delta	2021-06-24	bc	4	60	33	0.0666666666666667	0.0360930057673582	0.378784277625725
0.545454545454545	0.318698162643594	0.75480471619738	gamma	2021-06-24	bc	18	60	33	0.3	0.284688340839566	0.737244599651577
0.375	0.13567584571729	0.696360866343824	alpha	2021-06-25	bc	6	31	16	0.193548387096774	0.145435214169147	0.574016189091618
0.1875	0.0440646286278811	0.536027151524904	delta	2021-06-25	bc	3	31	16	0.0967741935483871	0.0491668263279638	0.412463136825562
0.4375	0.173096007350914	0.742922348679643	gamma	2021-06-25	bc	7	31	16	0.225806451612903	0.288385624369558	0.747019971726862
0.37037037037037	0.168835429188273	0.630100239088304	alpha	2021-06-26	bc	10	43	28	0.232558139534884	0.139507004494852	0.574958139507106
0.111111111111111	0.0258072748093471	0.370999730020384	delta	2021-06-26	bc	3	43	28	0.0697674418604651	0.0570251888030072	0.4373569057603
0.518518518518518	0.27759848349643	0.751124992464059	gamma	2021-06-26	bc	14	43	28	0.325581395348837	0.275107841109511	0.73833870303516
0.318181818181818	0.122663790488495	0.609012445968869	alpha	2021-06-27	bc	7	26	22	0.269230769230769	0.144740162771868	0.589926117672571
0.136363636363636	0.0317943288362525	0.431558144078476	delta	2021-06-27	bc	3	26	22	0.115384615384615	0.0689404304214105	0.463952056998603
0.545454545454545	0.278338964013785	0.788741976871874	gamma	2021-06-27	bc	12	26	22	0.461538461538462	0.246565882247441	0.713844772682806
0.121212121212121	0.0335657183087533	0.353910291349795	alpha	2021-06-28	bc	4	45	33	0.0888888888888889	0.13730669092764	0.58065377648177
0.272727272727273	0.116566085845221	0.515919519949908	delta	2021-06-28	bc	9	45	33	0.2	0.0880590712985126	0.499212450713529
0.606060606060606	0.37098448632972	0.800522230965887	gamma	2021-06-28	bc	20	45	33	0.444444444444444	0.228193615192959	0.695953212007929
0.454545454545455	0.24519528380262	0.681301837356406	alpha	2021-06-29	bc	15	44	33	0.340909090909091	0.122080763449761	0.53904935915395
0.212121212121212	0.0800578792462859	0.454423888094211	delta	2021-06-29	bc	7	44	33	0.159090909090909	0.113394321472964	0.524883522396952
0.333333333333333	0.156517974621512	0.573971469628249	gamma	2021-06-29	bc	11	44	33	0.25	0.230885550281163	0.687297521246192
0.333333333333333	0.150727097276133	0.584825673972547	alpha	2021-06-30	bc	10	38	30	0.263157894736842	0.111508836342688	0.516848999834197
0.333333333333333	0.150727097276133	0.584825673972547	delta	2021-06-30	bc	10	38	30	0.263157894736842	0.143598453788026	0.567184092988399
0.333333333333333	0.150727097276133	0.584825673972547	gamma	2021-06-30	bc	10	38	30	0.263157894736842	0.212885102287355	0.660197440606482
0.258064516129032	0.104483671711915	0.509065081292647	alpha	2021-07-01	bc	8	36	31	0.222222222222222	0.106916846568022	0.490946494802888
0.354838709677419	0.167396204448468	0.60073304735427	delta	2021-07-01	bc	11	36	31	0.305555555555556	0.156363911327316	0.573727183701236
0.387096774193548	0.190092293262219	0.629563791473244	gamma	2021-07-01	bc	12	36	31	0.333333333333333	0.21915467912839	0.650080410629216
0.125	0.0290943533721341	0.405129945049084	alpha	2021-07-02	bc	3	32	24	0.09375	0.110389414455847	0.496725779975229
0.458333333333333	0.221411379849042	0.715724653308871	delta	2021-07-02	bc	11	32	24	0.34375	0.171538893810987	0.591491363999679
0.416666666666667	0.191939552968341	0.682332513347485	gamma	2021-07-02	bc	10	32	24	0.3125	0.197984175828561	0.627187060782519
0.235294117647059	0.0948319394387628	0.474697723850031	alpha	2021-07-03	bc	8	44	35	0.181818181818182	0.0817893321427835	0.445569515849659
0.441176470588235	0.237236201014777	0.66710372416051	delta	2021-07-03	bc	15	44	35	0.340909090909091	0.212473716991863	0.632986808608263
0.323529411764706	0.151595347539772	0.56142442798609	gamma	2021-07-03	bc	11	44	35	0.25	0.197785888557457	0.618103866646492
0.214285714285714	0.090519862065835	0.427694910749703	alpha	2021-07-04	bc	9	47	42	0.191489361702128	0.0629351346707737	0.403382334756248
0.261904761904762	0.121152531611284	0.477359779068331	delta	2021-07-04	bc	11	47	42	0.234042553191489	0.237404881960062	0.655397001830934
0.523809523809524	0.32222600190103	0.717922767031009	gamma	2021-07-04	bc	22	47	42	0.468085106382979	0.204247287065073	0.620731095709878
0.166666666666667	0.0578736935235299	0.394365287556183	alpha	2021-07-05	bc	6	46	36	0.130434782608696	0.0560871173875943	0.393639596605668
0.416666666666667	0.222790963230919	0.640268782039009	delta	2021-07-05	bc	15	46	36	0.326086956521739	0.240192199736792	0.661801384509444
0.416666666666667	0.222790963230919	0.640268782039009	gamma	2021-07-05	bc	15	46	36	0.326086956521739	0.207443965501131	0.627342705643936
0.130434782608696	0.044994707611174	0.32320798847742	alpha	2021-07-06	bc	6	67	47	0.0895522388059701	0.0564728281681827	0.397415053609867
0.565217391304348	0.366601641512416	0.744892000354303	delta	2021-07-06	bc	26	67	47	0.388059701492537	0.26441736747709	0.684888749681249
0.304347826086957	0.155129963723784	0.51038911067606	gamma	2021-07-06	bc	14	67	47	0.208955223880597	0.187290398634215	0.598376465008647
0.0810810810810811	0.0187477149720645	0.28951540631867	alpha	2021-07-07	bc	3	49	37	0.0612244897959184	0.0459326970562305	0.374947245742168
0.540540540540541	0.325245252053527	0.74169702653124	delta	2021-07-07	bc	20	49	37	0.408163265306122	0.295477435693	0.712996188579949
0.378378378378378	0.19595688682945	0.603216277416248	gamma	2021-07-07	bc	14	49	37	0.285714285714286	0.177070760306574	0.583090673595521
0.178571428571429	0.05654755072966	0.440865914238588	alpha	2021-07-08	bc	5	41	29	0.121951219512195	0.0386730593746798	0.37125770396884
0.392857142857143	0.186907428885576	0.64556372610384	delta	2021-07-08	bc	11	41	29	0.268292682926829	0.31231079799234	0.745540646421111
0.428571428571429	0.212469042314624	0.675845061011653	gamma	2021-07-08	bc	12	41	29	0.292682926829268	0.157739535590081	0.572753667748783
0.136363636363636	0.0317943288362525	0.431558144078476	alpha	2021-07-09	bc	3	37	23	0.0810810810810811	0.0348671543572304	0.354477293162657
0.681818181818182	0.390987554031131	0.877336209511505	delta	2021-07-09	bc	15	37	23	0.405405405405405	0.333228061277305	0.759011960162279
0.181818181818182	0.050864584899929	0.479568828900458	gamma	2021-07-09	bc	4	37	23	0.108108108108108	0.152502113763075	0.558018827126616
0.0909090909090909	0.0210510216550978	0.317423068776134	alpha	2021-07-10	bc	3	45	33	0.0666666666666667	0.0354951501777903	0.358072978760787
0.696969696969697	0.454656678526144	0.863855796451411	delta	2021-07-10	bc	23	45	33	0.511111111111111	0.326888684189965	0.755159212544665
0.212121212121212	0.0800578792462859	0.454423888094211	gamma	2021-07-10	bc	7	45	33	0.155555555555556	0.154761508090097	0.563393653239006
0.142857142857143	0.0397023982949797	0.401868118336407	alpha	2021-07-11	bc	4	36	30	0.111111111111111	0.0395705132731431	0.359572431587454
0.464285714285714	0.238986067706669	0.70517098395647	delta	2021-07-11	bc	13	36	30	0.361111111111111	0.325526104060601	0.74468434811225
0.392857142857143	0.186907428885576	0.64556372610384	gamma	2021-07-11	bc	11	36	30	0.305555555555556	0.158843415271194	0.558435889234249
0.1	0.0312323584013842	0.276902411912901	alpha	2021-07-12	bc	5	69	51	0.072463768115942	0.0356183115835867	0.333636356005668
0.56	0.369211806225675	0.734567978227182	delta	2021-07-12	bc	28	69	51	0.405797101449275	0.361790868642958	0.764707024580223
0.34	0.186129010441874	0.53712489768384	gamma	2021-07-12	bc	17	69	51	0.246376811594203	0.149084521161571	0.528684627601328
0.142857142857143	0.0493906783550933	0.34837778766433	alpha	2021-07-13	bc	6	55	43	0.109090909090909	0.0393439351103406	0.328323090788198
0.523809523809524	0.32222600190103	0.717922767031009	delta	2021-07-13	bc	22	55	43	0.4	0.360858256967911	0.753391528078717
0.333333333333333	0.17094572401294	0.54801289346279	gamma	2021-07-13	bc	14	55	43	0.254545454545455	0.154579965089535	0.525060479449465
0.127272727272727	0.0472752566395344	0.30001157610534	alpha	2021-07-14	bc	7	68	55	0.102941176470588	0.0434895041868129	0.327924788687617
0.490909090909091	0.315707191147985	0.66837297550433	delta	2021-07-14	bc	27	68	55	0.397058823529412	0.359062733755191	0.743121850243235
0.381818181818182	0.224530237097128	0.568511929382954	gamma	2021-07-14	bc	21	68	55	0.308823529411765	0.158806690084271	0.520463196937475
0.0925925925925926	0.028882138902765	0.259313385166091	alpha	2021-07-15	bc	5	65	54	0.0769230769230769	0.0385994491242693	0.293235738739965
0.62962962962963	0.440760780962074	0.785722461379654	delta	2021-07-15	bc	34	65	54	0.523076923076923	0.419628380851273	0.774082089039274
0.277777777777778	0.144156783547265	0.467586229581202	gamma	2021-07-15	bc	15	65	54	0.230769230769231	0.140472877190027	0.471224397099328
0.166666666666667	0.0578736935235299	0.394365287556183	alpha	2021-07-16	bc	6	51	36	0.117647058823529	0.0352689151753803	0.273361640059954
0.611111111111111	0.384459272305799	0.798127734000963	delta	2021-07-16	bc	22	51	36	0.431372549019608	0.463427727022557	0.798325438907072
0.222222222222222	0.0893326923956746	0.454199791837419	gamma	2021-07-16	bc	8	51	36	0.156862745098039	0.124164396149993	0.435159467730982
0.134615384615385	0.0500700051904039	0.31463495407207	alpha	2021-07-17	bc	7	62	52	0.112903225806452	0.0301202717445943	0.246840742193897
0.634615384615385	0.442088016037107	0.791968051603035	delta	2021-07-17	bc	33	62	52	0.532258064516129	0.525685609900189	0.832128876057956
0.230769230769231	0.109644954209439	0.422242910510278	gamma	2021-07-17	bc	12	62	52	0.193548387096774	0.102446178443827	0.382504988615884
0.03125	0.00547201285717464	0.159044768702842	alpha	2021-07-18	bc	2	79	66	0.0253164556962025	0.0235055442804984	0.216162243807086
0.828125	0.66294559737924	0.921892655528749	delta	2021-07-18	bc	53	79	66	0.670886075949367	0.591022556454455	0.8719903553574
0.140625	0.0585707386258668	0.300892127236812	gamma	2021-07-18	bc	9	79	66	0.113924050632911	0.0770223576575067	0.332059704781747
0.0344827586206897	0.00791862075916082	0.137783721152823	alpha	2021-07-19	bc	3	103	88	0.029126213592233	0.0195297519708573	0.192217803044097
0.816091954022989	0.675807229424664	0.904271427301767	delta	2021-07-19	bc	71	103	88	0.689320388349515	0.647143149754253	0.899620913806108
0.149425287356322	0.0719696431616345	0.284670392105415	gamma	2021-07-19	bc	13	103	88	0.12621359223301	0.0586861178377748	0.287055190561281
0.0487804878048781	0.0133501743395911	0.162731502601933	alpha	2021-07-20	bc	4	102	82	0.0392156862745098	0.0113807883592674	0.146398127569681
0.890243902439024	0.758031182044457	0.954546827087198	delta	2021-07-20	bc	73	102	82	0.715686274509804	0.71595325383071	0.926109442508428
0.0609756097560976	0.0189182000697786	0.17943153965711	gamma	2021-07-20	bc	5	102	82	0.0490196078431373	0.0477053453290819	0.239695572877956
0.00943396226415094	0.00097216439086308	0.0852620873976598	alpha	2021-07-21	bc	1	122	106	0.00819672131147541	0.00463392343412495	0.113946640658976
0.886792452830189	0.773065817027847	0.947403330600433	delta	2021-07-21	bc	94	122	106	0.770491803278688	0.777995885636238	0.954032673675672
0.10377358490566	0.0465634915928881	0.215394942543996	gamma	2021-07-21	bc	11	122	106	0.0901639344262295	0.032840746425775	0.193662661791472
0.0102040816326531	0.00105159273527734	0.0917022998251705	alpha	2021-07-22	bc	1	111	98	0.00900900900900901	0.00485749354132383	0.104096855472617
0.938775510204082	0.833604934060658	0.979136370520608	delta	2021-07-22	bc	92	111	98	0.828828828828829	0.809367398985177	0.96282927005044
0.0510204081632653	0.0158031048091419	0.152554630037935	gamma	2021-07-22	bc	5	111	98	0.045045045045045	0.0251070537436683	0.162165855778792
0.00806451612903226	0.000830948242400846	0.0736275592352685	alpha	2021-07-23	bc	1	152	124	0.00657894736842105	0.00409225234543548	0.091202759844549
0.951612903225806	0.866130000841001	0.983547434917205	delta	2021-07-23	bc	118	152	124	0.776315789473684	0.848069898612684	0.975924358241994
0.0403225806451613	0.0124672848348244	0.122682468054145	gamma	2021-07-23	bc	5	152	124	0.0328947368421053	0.0148805802768362	0.126527252114988
0.016260162601626	0.00284195071440677	0.0874745456971379	alpha	2021-07-24	bc	2	141	123	0.0141843971631206	0.00239038402382658	0.0744794456431195
0.959349593495935	0.876386438675797	0.987430669773744	delta	2021-07-24	bc	118	141	123	0.836879432624113	0.8708982723454	0.980592057540311
0.024390243902439	0.0055927618862907	0.100012532904892	gamma	2021-07-24	bc	3	141	123	0.0212765957446809	0.0133725070890062	0.110985570036239
0.0258064516129032	0.00703700360756679	0.0900962723983281	alpha	2021-07-25	bc	4	173	155	0.023121387283237	0.00231576143184122	0.0681555684072915
0.954838709677419	0.882546190821813	0.983468830152125	delta	2021-07-25	bc	148	173	155	0.855491329479769	0.895412223408293	0.98767742905184
0.0193548387096774	0.00443488985112	0.0804144851480524	gamma	2021-07-25	bc	3	173	155	0.0173410404624277	0.00693844370147387	0.0871241676431161
0.0111940298507463	0.00256193238794241	0.0475250517563453	alpha	2021-07-26	bc	3	298	268	0.0100671140939597	0.0026283984070902	0.0635705388100519
0.985074626865672	0.946724726817219	0.995937044642648	delta	2021-07-26	bc	264	298	268	0.885906040268456	0.908644049609867	0.989619089761877
0.00373134328358209	0.000384328893809736	0.0352001664587877	gamma	2021-07-26	bc	1	298	268	0.00335570469798658	0.00491621178702832	0.0727736621209853
0.00823045267489712	0.0014370960883288	0.0456683031919263	alpha	2021-07-27	bc	2	277	243	0.0072202166064982	0.00320444459766762	0.0621034788832375
0.967078189300412	0.917829798173467	0.987220722175413	delta	2021-07-27	bc	235	277	243	0.848375451263538	0.917772907951755	0.990986456190419
0.0246913580246914	0.00836168775496892	0.0706397651058634	gamma	2021-07-27	bc	6	277	243	0.0216606498194946	0.00320086399959344	0.0612302841742355
0.00436681222707424	0.000449806246965582	0.0409949467468639	alpha	2021-07-28	bc	1	264	229	0.00378787878787879	0.00286356297293626	0.0555386491650327
0.986899563318777	0.944663474468095	0.997000931181139	delta	2021-07-28	bc	226	264	229	0.856060606060606	0.92843413325653	0.992561315662979
0.00873362445414847	0.00152504788016153	0.0483651257921364	gamma	2021-07-28	bc	2	264	229	0.00757575757575758	0.00246700935030724	0.0528743134263516
0.0141509433962264	0.00324005156202022	0.0596070926444934	alpha	2021-07-29	bc	3	257	212	0.0116731517509728	0.00220855755062342	0.0491744270229627
0.976415094339623	0.926227717471681	0.992727995490864	delta	2021-07-29	bc	207	257	212	0.805447470817121	0.935688243675996	0.993620153398077
0.00943396226415094	0.00164748140802302	0.0521010913830199	gamma	2021-07-29	bc	2	257	212	0.00778210116731518	0.00238894493191276	0.0486806953844985
0.0178571428571429	0.00486327157644274	0.0633581397475674	alpha	2021-07-30	bc	4	266	224	0.0150375939849624	0.00211567391386832	0.0474922161928253
0.977678571428571	0.93003200923421	0.993118999917002	delta	2021-07-30	bc	219	266	224	0.823308270676692	0.937572940825995	0.993767536517272
0.00446428571428571	0.000459850322780229	0.0418788224268968	gamma	2021-07-30	bc	1	266	224	0.0037593984962406	0.00237502448066036	0.0474334929734602
0.00442477876106195	0.000455779341287254	0.0415207376697043	alpha	2021-07-31	bc	1	269	227	0.00371747211895911	0.00214321992146565	0.0453376240153939
0.991150442477876	0.951015015809228	0.998454686081665	delta	2021-07-31	bc	224	269	227	0.83271375464684	0.944942089951228	0.995360302186283
0.00442477876106195	0.000455779341287254	0.0415207376697043	gamma	2021-07-31	bc	1	269	227	0.00371747211895911	0.00118049765852194	0.0399455292955094
0.0107142857142857	0.00245196565137691	0.0455467174038384	alpha	2021-08-01	bc	3	327	280	0.00917431192660551	0.00277217608416495	0.0454356579670627
0.975	0.933324963758075	0.990880694297811	delta	2021-08-01	bc	273	327	280	0.834862385321101	0.945440602438986	0.994534829033024
0.0142857142857143	0.00388843892235865	0.0510591588550813	gamma	2021-08-01	bc	4	327	280	0.0122324159021407	0.00119715199061815	0.0374364285215914
0.00835654596100279	0.00191174693065674	0.0357495759453835	alpha	2021-08-02	bc	3	419	359	0.00715990453460621	0.00272495371926868	0.0424218454658819
0.988857938718663	0.959917606867212	0.996968726477009	delta	2021-08-02	bc	355	419	359	0.847255369928401	0.949901948393301	0.994985803688897
0.00278551532033426	0.000286885735042928	0.026469749581519	gamma	2021-08-02	bc	1	419	359	0.00238663484486874	0.00100113708155207	0.0336262862144344
0.00712589073634204	0.00162991814151008	0.0305861579499064	alpha	2021-08-03	bc	3	499	421	0.00601202404809619	0.00246203473455957	0.0390811986814271
0.992874109263658	0.969413842050094	0.99837008185849	delta	2021-08-03	bc	418	499	421	0.837675350701403	0.953589034237047	0.995358006379982
0	0	0.018224019360208	gamma	2021-08-03	bc	NA	NA	NA	NA	0.000976313984686026	0.0314147118391352
0.0143540669856459	0.00485249938586071	0.0416811844085459	alpha	2021-08-04	bc	6	487	418	0.0123203285420945	0.0025238152667885	0.0372337415574064
0.978468899521531	0.948153061882401	0.991222619108331	delta	2021-08-04	bc	409	487	418	0.839835728952772	0.956502812292649	0.995451873644474
0.00717703349282297	0.00164162820483498	0.0308014203747106	gamma	2021-08-04	bc	3	487	418	0.00616016427104723	0.000911202650216418	0.0282684789811791
0.0106951871657754	0.00290949500774628	0.0385104051362275	alpha	2021-08-05	bc	4	444	374	0.00900900900900901	0.00221078212232285	0.0341705864190912
0.986631016042781	0.957457139151891	0.995884818081971	delta	2021-08-05	bc	369	444	374	0.831081081081081	0.96081267714399	0.996361121879182
0.00267379679144385	0.000275377044560498	0.025430095232921	gamma	2021-08-05	bc	1	444	374	0.00225225225225225	0.000603900119598055	0.0256254801987957
0.0111111111111111	0.00302283868347898	0.039973612256384	alpha	2021-08-06	bc	4	428	361	0.00934579439252336	0.00204265041276105	0.0324543178502869
0.986111111111111	0.955841610140429	0.995724418754594	delta	2021-08-06	bc	355	428	361	0.829439252336449	0.962657527180117	0.996587810417482
0.00277777777777778	0.000286088644717886	0.0263978017998018	gamma	2021-08-06	bc	1	428	361	0.00233644859813084	0.000593889708834307	0.0247171348815026
0.00508905852417303	0.0008882430668898	0.0285885378015593	alpha	2021-08-07	bc	2	451	393	0.00443458980044346	0.00224929894416052	0.0326569665090501
0.994910941475827	0.971411462198441	0.99911175693311	delta	2021-08-07	bc	391	451	393	0.866962305986696	0.961618283869862	0.996092486749146
0	0	0.0194971076640115	gamma	2021-08-07	bc	NA	NA	NA	NA	0.000693613375633845	0.0253376689695385
0.00253164556962025	0.00026073364011731	0.0241046314356316	alpha	2021-08-08	bc	1	465	396	0.0021505376344086	0.00166401515329575	0.0301871000489714
0.989873417721519	0.963494017717464	0.997245431940768	delta	2021-08-08	bc	391	465	396	0.840860215053763	0.965036490352624	0.997134235942306
0.00759493670886076	0.00173732120803011	0.0325581673783982	gamma	2021-08-08	bc	3	465	396	0.00645161290322581	0.000490940026498656	0.023889997492709
0.00421052631578947	0.000734824963724192	0.023735695963754	alpha	2021-08-09	bc	2	559	477	0.0035778175313059	0.00124837300933199	0.0274231059573437
0.993684210526316	0.9728315571201	0.998555546245108	delta	2021-08-09	bc	472	559	477	0.844364937388193	0.968376549545949	0.997722119073453
0.00210526315789474	0.00021681285969669	0.0201113323604671	gamma	2021-08-09	bc	1	559	477	0.00178890876565295	0.000451600448704299	0.0229946191015536
0.01	0.00307645786130638	0.0320046985612487	alpha	2021-08-10	bc	5	589	500	0.00848896434634975	0.000848873890304926	0.024709769565658
0.986	0.962139138878306	0.994902816180139	delta	2021-08-10	bc	493	589	500	0.837011884550085	0.971147627580242	0.998223324622887
0.004	0.000698065667596767	0.0225677579764589	gamma	2021-08-10	bc	2	589	500	0.0033955857385399	0.000443065620928817	0.0222206842036653
0.00432900432900433	0.000755512849807281	0.024392119187995	alpha	2021-08-11	bc	2	546	464	0.00366300366300366	0.000824579840398439	0.023941012970146
0.993506493506494	0.972080507261737	0.998514863460451	delta	2021-08-11	bc	459	546	464	0.840659340659341	0.971436876266351	0.998148540587146
0.00216450216450216	0.00022291476088866	0.0206677200369041	gamma	2021-08-11	bc	1	546	464	0.00183150183150183	0.000473337724747328	0.0222444430600122
0	0	0.0191624464948336	alpha	2021-08-12	bc	NA	NA	NA	NA	0.000818175553441751	0.0233586916437852
1	0.980837553505166	1	delta	2021-08-12	bc	400	481	401	0.831600831600832	0.973275183642403	0.998437515688448
0	0	0.0191624464948336	gamma	2021-08-12	bc	NA	NA	NA	NA	0.000255992356660241	0.0204544737418275
0.0021978021978022	0.000226344850289514	0.0209802575145836	alpha	2021-08-13	bc	1	554	455	0.00180505415162455	0.000738392025839056	0.0223118468145634
0.995604395604396	0.975239156380478	0.99923285760063	delta	2021-08-13	bc	453	554	455	0.817689530685921	0.973989484296609	0.998476058204856
0.0021978021978022	0.000226344850289514	0.0209802575145836	gamma	2021-08-13	bc	1	554	455	0.00180505415162455	0.000310392911252089	0.0203479893607985
0.00411522633744856	0.000718184717544385	0.0232072416329753	alpha	2021-08-14	bc	2	558	486	0.003584229390681	0.00029889804565243	0.0196422038729691
0.993827160493827	0.973436203001204	0.998588268682925	delta	2021-08-14	bc	483	558	486	0.865591397849462	0.977034240824187	0.999178818280391
0.00205761316872428	0.000211904726729578	0.0196634196584396	gamma	2021-08-14	bc	1	558	486	0.0017921146953405	0.000236078286040057	0.0194879618539682
0.00209643605870021	0.000215903631420497	0.0200283821511059	alpha	2021-08-15	bc	1	543	477	0.00184162062615101	0.000283130258450815	0.0191408408768457
0.9958071278826	0.976362169349832	0.999268257649884	delta	2021-08-15	bc	475	543	477	0.874769797421731	0.976400255110356	0.9988556674858
0.00209643605870021	0.000215903631420497	0.0200283821511059	gamma	2021-08-15	bc	1	543	477	0.00184162062615101	0.000491423676306135	0.0203648330205386
0.00171232876712329	0.000176340270505325	0.0164077821592015	alpha	2021-08-16	bc	1	690	585	0.00144927536231884	0.000472337036385879	0.019967426793073
0.99486301369863	0.97783166169954	0.99882534385996	delta	2021-08-16	bc	581	690	585	0.842028985507246	0.973913772117798	0.998152860005968
0.00342465753424658	0.000597616741839623	0.0193659416932634	gamma	2021-08-16	bc	2	690	585	0.00289855072463768	0.000791381104532699	0.0216240427310314
0	0	0.0133171979700884	alpha	2021-08-17	bc	NA	NA	NA	NA	0.000533901122951372	0.0200088130741414
0.998272884283247	0.983452434571353	0.999822136708887	delta	2021-08-17	bc	578	665	579	0.869172932330827	0.973550646835777	0.9979698465781
0.00172711571675302	0.00017786329111254	0.0165475654286474	gamma	2021-08-17	bc	1	665	579	0.00150375939849624	0.000852945191098192	0.0216654290120998
0.00369685767097967	0.000645138339395975	0.0208825782151313	alpha	2021-08-18	bc	2	653	541	0.00306278713629403	0.00045849736273317	0.0192210844248521
0.988909426987061	0.96764260726492	0.996252807898311	delta	2021-08-18	bc	535	653	541	0.819295558958652	0.974362249519157	0.998079359860626
0.00739371534195933	0.00201033249275121	0.0268058182028969	gamma	2021-08-18	bc	4	653	541	0.00612557427258806	0.000849867143853534	0.021383960644887
0.00579150579150579	0.00132444744554545	0.0249485479084247	alpha	2021-08-19	bc	3	626	518	0.00479233226837061	0.000427653986815956	0.0184127730831098
0.986486486486487	0.96343217255726	0.995080347641176	delta	2021-08-19	bc	511	626	518	0.81629392971246	0.975188255115173	0.998156446709944
0.00772200772200772	0.00209970199758595	0.0279769144682827	gamma	2021-08-19	bc	4	626	518	0.00638977635782748	0.000846471540063129	0.0210735905487371
0.00376647834274953	0.000657293456247965	0.0212699614820629	alpha	2021-08-20	bc	2	619	531	0.00323101777059774	0.000478001757929876	0.0185206400007709
0.992467043314501	0.972697279406326	0.997951763605559	delta	2021-08-20	bc	527	619	531	0.851373182552504	0.975548422934401	0.998175782688348
0.00376647834274953	0.000657293456247965	0.0212699614820629	gamma	2021-08-20	bc	2	619	531	0.00323101777059774	0.000783387983182838	0.0203842775642013
0.00184842883548983	0.000190358396016969	0.0176931410879498	alpha	2021-08-21	bc	1	625	541	0.0016	0.000499199859297219	0.0185948114392168
0.99630314232902	0.979117421784869	0.999354861660604	delta	2021-08-21	bc	539	625	541	0.8624	0.975935732561464	0.998179993628568
0.00184842883548983	0.000190358396016969	0.0176931410879498	gamma	2021-08-21	bc	1	625	541	0.0016	0.000757978941595332	0.0196110581874527
0	0	0.01437020275891	alpha	2021-08-22	bc	NA	NA	NA	NA	0.000482348177854106	0.0180561035874286
0.998134328358209	0.982144208521944	0.999807865595112	delta	2021-08-22	bc	535	628	536	0.851910828025478	0.978113699630388	0.998639995847482
0.00186567164179104	0.000192134404887667	0.0178557914780562	gamma	2021-08-22	bc	1	628	536	0.00159235668789809	0.000470788585488017	0.0174483697603135
0.00303030303030303	0.00052877466830277	0.0171628505828295	alpha	2021-08-23	bc	2	764	662	0.00261780104712042	0.000318638527229036	0.0168640464428932
0.995454545454545	0.980352836434138	0.998960695708788	delta	2021-08-23	bc	657	764	662	0.859947643979058	0.980132891633545	0.9991729579857
0.00151515151515152	0.000156031843677586	0.014540750801513	gamma	2021-08-23	bc	1	764	662	0.00130890052356021	0.000257241149217799	0.0162513311728724
0.00144092219020173	0.000148386709571395	0.0138363980392095	alpha	2021-08-24	bc	1	819	694	0.00122100122100122	0.000251933518624608	0.016353072100877
0.998559077809798	0.98616360196079	0.999851613290429	delta	2021-08-24	bc	693	819	694	0.846153846153846	0.981505688705791	0.999438369128333
0	0	0.0111350297914074	gamma	2021-08-24	bc	NA	NA	NA	NA	0.000163342084039518	0.0152469484487786
0.00302114803625378	0.00052717656929419	0.0171116232526137	alpha	2021-08-25	bc	2	760	662	0.00263157894736842	0.000325674949664691	0.0170879741556837
0.996978851963746	0.982888376747386	0.999472823430706	delta	2021-08-25	bc	660	760	662	0.868421052631579	0.980754529983825	0.999332124706244
0	0	0.0116669992129226	gamma	2021-08-25	bc	NA	NA	NA	NA	0.000165929811637522	0.0154836421101672
0.00173310225303293	0.000178479891169952	0.0166041478966769	alpha	2021-08-26	bc	1	678	577	0.00147492625368732	0.00035402192690177	0.0176682156111076
0.994800693240901	0.977566516579363	0.998811082608705	delta	2021-08-26	bc	574	678	577	0.846607669616519	0.980197610955025	0.999263501309208
0.00346620450606586	0.000604869943694421	0.0195976443561947	gamma	2021-08-26	bc	2	678	577	0.00294985250737463	0.000166829016747792	0.0155659423199988
0.00184842883548983	0.000190358396016969	0.0176931410879498	alpha	2021-08-27	bc	1	631	541	0.00158478605388273	0.000304613941818068	0.0176465691800179
0.99815157116451	0.98230685891205	0.999809641603983	delta	2021-08-27	bc	540	631	541	0.855784469096672	0.980136049964751	0.99932341368296
0	0	0.0142392824134064	gamma	2021-08-27	bc	NA	NA	NA	NA	0.000170670006610544	0.0159188815719543
0.00404858299595142	0.000706548413297547	0.0228374554715965	alpha	2021-08-28	bc	2	600	494	0.00333333333333333	0.000308824882038231	0.0180338788070805
0.993927125506073	0.973859310731102	0.998611150705983	delta	2021-08-28	bc	491	600	494	0.818333333333333	0.978918809301186	0.999175353565051
0.00202429149797571	0.000208472489202994	0.0193499967176702	gamma	2021-08-28	bc	1	600	494	0.00166666666666667	0.000256781391872013	0.0171182887121249
0.00192678227360308	0.000198428840659557	0.0184318929468772	alpha	2021-08-29	bc	1	616	519	0.00162337662337662	0.000233513943567632	0.0173315023393556
0.996146435452794	0.978245775320346	0.99932750181586	delta	2021-08-29	bc	517	616	519	0.839285714285714	0.979198565942764	0.99922742334478
0.00192678227360308	0.000198428840659557	0.0184318929468772	gamma	2021-08-29	bc	1	616	519	0.00162337662337662	0.000280022550614352	0.0176163355047882
0.00177619893428064	0.000182918772716851	0.017011325565202	alpha	2021-08-30	bc	1	699	563	0.00143061516452074	0.000208016816257639	0.0173008302408362
0.996447602131439	0.979921909502223	0.999380082325056	delta	2021-08-30	bc	561	699	563	0.802575107296137	0.980062000258992	0.999397268686393
0.00177619893428064	0.000182918772716851	0.017011325565202	gamma	2021-08-30	bc	1	699	563	0.00143061516452074	0.000193612558658006	0.0171580210549091
0.00172711571675302	0.00017786329111254	0.0165475654286474	alpha	2021-08-31	bc	1	735	579	0.00136054421768707	0.000180822759683787	0.0166822016962441
0.994818652849741	0.977642917315831	0.998815192465066	delta	2021-08-31	bc	576	735	579	0.783673469387755	0.979789928363529	0.999338052751011
0.00345423143350604	0.000602779696830283	0.0195308797726012	gamma	2021-08-31	bc	2	735	579	0.00272108843537415	0.000280022550614352	0.0179235013324503
0	0	0.0121949879785395	alpha	2021-09-01	bc	NA	NA	NA	NA	7.98872720698513e-05	0.0160170822933403
0.998420221169036	0.984846673238434	0.999837311888804	delta	2021-09-01	bc	632	808	633	0.782178217821782	0.980297064114352	0.999501595747654
0.00157977883096367	0.000162688111196373	0.0151533267615657	gamma	2021-09-01	bc	1	808	633	0.00123762376237624	0.000285104811801963	0.0183864645175163
0	0	0.0163894432070413	alpha	2021-09-02	bc	NA	NA	NA	NA	5.15402948327716e-05	0.0163078589659747
1	0.983610556792959	1	delta	2021-09-02	bc	469	620	469	0.756451612903226	0.9797719397496	0.999558327339022
0	0	0.0163894432070413	gamma	2021-09-02	bc	NA	NA	NA	NA	0.00029609741235924	0.0193862077012369
0	0	0.0133627412758045	alpha	2021-09-03	bc	NA	NA	NA	NA	2.54090415875072e-05	0.0166981550988272
0.996533795493934	0.980402355643805	0.999395130056306	delta	2021-09-03	bc	575	750	577	0.766666666666667	0.97981975289283	0.999646887006871
0.00346620450606586	0.000604869943694421	0.0195976443561947	gamma	2021-09-03	bc	2	750	577	0.00266666666666667	0.000269966159113976	0.0197765038340894
0	0	0.0181816196512704	alpha	2021-09-04	bc	NA	NA	NA	NA	1.46754508347145e-18	0.0168271894542543
0.997630331753555	0.977409260986868	0.999755951682484	delta	2021-09-04	bc	421	589	422	0.714770797962649	0.980520649573905	0.999816145226147
0.0023696682464455	0.000244048317516272	0.022590739013132	gamma	2021-09-04	bc	1	589	422	0.00169779286926995	0.000183854773852507	0.0194793504260945
0	0	0.0204673296553175	alpha	2021-09-05	bc	NA	NA	NA	NA	1.46754508347145e-18	0.01802434902728
0.997326203208556	0.974569904767079	0.999724622955439	delta	2021-09-05	bc	373	585	374	0.637606837606838	0.979033414492431	0.999799835256344
0.00267379679144385	0.000275377044560498	0.025430095232921	gamma	2021-09-05	bc	1	585	374	0.00170940170940171	0.000200164743655792	0.0209665855075695
0	0	0.01974339849517	alpha	2021-09-06	bc	NA	NA	NA	NA	1.46754508347145e-18	0.0196585382780492
1	0.98025660150483	1	delta	2021-09-06	bc	388	611	388	0.635024549918167	0.977399225241661	0.999799835256344
0	0	0.01974339849517	gamma	2021-09-06	bc	NA	NA	NA	NA	0.000200164743655792	0.0226007747583387
0	0	0.0174508059166369	alpha	2021-09-07	bc	NA	NA	NA	NA	1.46754508347145e-18	0.0222364065041134
1	0.982549194083363	1	delta	2021-09-07	bc	440	782	440	0.562659846547315	0.975712057455653	0.999886245248301
0	0	0.0174508059166369	gamma	2021-09-07	bc	NA	NA	NA	NA	0.000113754751699446	0.0242879425443472
0	0	0.0205751049897196	alpha	2021-09-08	bc	NA	NA	NA	NA	1.46754508347145e-18	0.0253113196643786
0.997311827956989	0.974436027668109	0.999723142100181	delta	2021-09-08	bc	371	790	372	0.469620253164557	0.971893190550581	0.999843245640839
0.00268817204301075	0.000276857899819368	0.025563972331891	gamma	2021-09-08	bc	1	790	372	0.00126582278481013	0.000156754359161265	0.0281068094494192
0	0	0.0278287679624253	alpha	2021-09-09	bc	NA	NA	NA	NA	1.46754508347145e-18	0.0279191707763035
1	0.972171232037575	1	delta	2021-09-09	bc	273	683	273	0.399707174231332	0.969994305949742	0.999882585218633
0	0	0.0278287679624253	gamma	2021-09-09	bc	NA	NA	NA	NA	0.000117414781366908	0.0300056940502578
0	0	0.0314078188582544	alpha	2021-09-10	bc	NA	NA	NA	NA	1.46754508347145e-18	0.0301544608181684
1	0.968592181141746	1	delta	2021-09-10	bc	241	657	241	0.366818873668189	0.966534193185503	0.999813498388745
0	0	0.0314078188582544	gamma	2021-09-10	bc	NA	NA	NA	NA	0.000186501611255198	0.033465806814497
0	0	0.0397060117731265	alpha	2021-09-11	bc	NA	NA	NA	NA	1.46754508347145e-18	0.033333775940524
0.994708994708995	0.950677192651365	0.999454954430251	delta	2021-09-11	bc	188	573	189	0.328097731239092	0.963354878063147	0.999813498388745
0.00529100529100529	0.000545045569749003	0.0493228073486354	gamma	2021-09-11	bc	1	573	189	0.00174520069808028	0.000186501611255198	0.0366451219368527
0	0	0.0387222874387915	alpha	2021-09-12	bc	NA	NA	NA	NA	1.46754508347145e-18	0.0354732509362929
1	0.961277712561209	1	delta	2021-09-12	bc	194	606	194	0.32013201320132	0.961928098401974	0.99985304951729
0	0	0.0387222874387915	gamma	2021-09-12	bc	NA	NA	NA	NA	0.000146950482709574	0.0380719015980256
0	0	0.0353904287882245	alpha	2021-09-13	bc	NA	NA	NA	NA	1.46754508347145e-18	0.0364857208666797
0.995305164319249	0.956035812155155	0.999516392190782	delta	2021-09-13	bc	212	752	213	0.281914893617021	0.960915628471588	0.99985304951729
0.00469483568075117	0.000483607809218034	0.0439641878448447	gamma	2021-09-13	bc	1	752	213	0.00132978723404255	0.000146950482709574	0.0390843715284124
0	0	0.0397060117731265	alpha	2021-09-14	bc	NA	NA	NA	NA	1.46754508347145e-18	0.0367532323565995
1	0.960293988226874	1	delta	2021-09-14	bc	189	680	189	0.277941176470588	0.960648116981668	0.99985304951729
0	0	0.0397060117731265	gamma	2021-09-14	bc	NA	NA	NA	NA	0.000146950482709574	0.0393518830183322
0	0	0.0355514299601014	alpha	2021-09-15	bc	NA	NA	NA	NA	1.46754508347145e-18	0.036427261820721
1	0.964448570039899	1	delta	2021-09-15	bc	212	753	212	0.281540504648074	0.962347915456905	0.999930913170112
0	0	0.0355514299601014	gamma	2021-09-15	bc	NA	NA	NA	NA	6.90868298882882e-05	0.0376520845430954
0	0	0.034916057475133	alpha	2021-09-16	bc	NA	NA	NA	NA	1.46754508347145e-18	0.0362675496943224
1	0.965083942524867	1	delta	2021-09-16	bc	216	686	216	0.314868804664723	0.962507627583303	0.999930913170112
0	0	0.034916057475133	gamma	2021-09-16	bc	NA	NA	NA	NA	6.90868298882882e-05	0.0374923724166967
0	0	0.033280399287693	alpha	2021-09-17	bc	NA	NA	NA	NA	1.46754508347145e-18	0.0347355677212463
1	0.966719600712307	1	delta	2021-09-17	bc	227	772	227	0.294041450777202	0.965264432278754	1
0	0	0.033280399287693	gamma	2021-09-17	bc	NA	NA	NA	NA	-2.31554606837976e-18	0.0347355677212463
0	0	0.0374242180219775	alpha	2021-09-18	bc	NA	NA	NA	NA	1.46754508347145e-18	0.0327993401515137
1	0.962575781978023	1	delta	2021-09-18	bc	201	639	201	0.314553990610329	0.967200659848486	1
0	0	0.0374242180219775	gamma	2021-09-18	bc	NA	NA	NA	NA	-2.31554606837976e-18	0.0327993401515137
0	0	0.0376043025540007	alpha	2021-09-19	bc	NA	NA	NA	NA	1.46754508347145e-18	0.0315859826249203
1	0.962395697445999	1	delta	2021-09-19	bc	200	623	200	0.321027287319422	0.96841401737508	1
0	0	0.0376043025540007	gamma	2021-09-19	bc	NA	NA	NA	NA	-2.31554606837976e-18	0.0315859826249203
0	0	0.0246665549766917	alpha	2021-09-20	bc	NA	NA	NA	NA	1.46754508347145e-18	0.0303465791535306
1	0.975333445023308	1	delta	2021-09-20	bc	309	889	309	0.347581552305962	0.969653420846469	1
0	0	0.0246665549766917	gamma	2021-09-20	bc	NA	NA	NA	NA	-2.31554606837976e-18	0.0303465791535306
0	0	0.0261524187849984	alpha	2021-09-21	bc	NA	NA	NA	NA	1.46754508347145e-18	0.0293408411374895
1	0.973847581215001	1	delta	2021-09-21	bc	291	786	291	0.370229007633588	0.969750527417239	0.999949262216873
0	0	0.0261524187849984	gamma	2021-09-21	bc	NA	NA	NA	NA	-2.31554606837976e-18	0.0293408411374895
0	0	0.0270579272739478	alpha	2021-09-22	bc	NA	NA	NA	NA	1.46754508347145e-18	0.0279842703096262
1	0.972942072726052	1	delta	2021-09-22	bc	281	774	281	0.363049095607235	0.971107098245102	0.999949262216873
0	0	0.0270579272739478	gamma	2021-09-22	bc	NA	NA	NA	NA	-2.31554606837976e-18	0.0279842703096262
0	0	0.0262402331754052	alpha	2021-09-23	bc	NA	NA	NA	NA	1.46754508347145e-18	0.0260812718629792
1	0.973759766824595	1	delta	2021-09-23	bc	290	791	290	0.366624525916561	0.973010096691749	0.999949262216873
0	0	0.0262402331754052	gamma	2021-09-23	bc	NA	NA	NA	NA	-2.31554606837976e-18	0.0260812718629792
0	0	0.0262402331754052	alpha	2021-09-24	bc	NA	NA	NA	NA	1.46754508347145e-18	0.025617633532803
0.996551724137931	0.967399346707695	0.99964483551811	delta	2021-09-24	bc	289	764	290	0.378272251308901	0.972731771951456	0.999908048886114
0	0	0.0262402331754052	gamma	2021-09-24	bc	NA	NA	NA	NA	-2.31554606837976e-18	0.025617633532803
0	0	0.0279282222269344	alpha	2021-09-25	bc	NA	NA	NA	NA	1.46754508347145e-18	0.0251098621810541
1	0.972071777773066	1	delta	2021-09-25	bc	272	703	272	0.386913229018492	0.973239543303206	0.999908048886114
0	0	0.0279282222269344	gamma	2021-09-25	bc	NA	NA	NA	NA	-2.31554606837976e-18	0.0251098621810541
0	0	0.0242833134274717	alpha	2021-09-26	bc	NA	NA	NA	NA	1.46754508347145e-18	0.0239619456479493
1	0.975716686572528	1	delta	2021-09-26	bc	314	698	314	0.449856733524355	0.973728485847376	0.999871540784684
0	0	0.0242833134274717	gamma	2021-09-26	bc	NA	NA	NA	NA	-2.31554606837976e-18	0.0239619456479493
0	0	0.0214210866654584	alpha	2021-09-27	bc	NA	NA	NA	NA	1.46754508347145e-18	0.0230481503287824
0.997198879551821	0.973385171841259	0.999711506684685	delta	2021-09-27	bc	356	765	357	0.465359477124183	0.974642281166543	0.999871540784684
0	0	0.0214210866654584	gamma	2021-09-27	bc	NA	NA	NA	NA	-2.31554606837976e-18	0.0230481503287824
0	0	0.0225980193227557	alpha	2021-09-28	bc	NA	NA	NA	NA	1.46754508347145e-18	0.0217327493045119
1	0.977401980677244	1	delta	2021-09-28	bc	338	694	338	0.487031700288184	0.976866313636085	0.999922278567811
0	0	0.0225980193227557	gamma	2021-09-28	bc	NA	NA	NA	NA	-2.31554606837976e-18	0.0217327493045119
0	0	0.0190225115422142	alpha	2021-09-29	bc	NA	NA	NA	NA	1.46754508347145e-18	0.0203105099107198
0.997518610421836	0.976364670535246	0.999744443289995	delta	2021-09-29	bc	402	752	403	0.534574468085106	0.978288553029877	0.999922278567811
0	0	0.0190225115422142	gamma	2021-09-29	bc	NA	NA	NA	NA	-2.31554606837976e-18	0.0203105099107198
0	0	0.0198436659412368	alpha	2021-09-30	bc	NA	NA	NA	NA	1.46754508347145e-18	0.0192076263305157
1	0.980156334058763	1	delta	2021-09-30	bc	386	617	386	0.625607779578606	0.979391436610081	0.999922278567811
0	0	0.0198436659412368	gamma	2021-09-30	bc	NA	NA	NA	NA	-2.31554606837976e-18	0.0192076263305157
0	0	0.0170324260055119	alpha	2021-10-01	bc	NA	NA	NA	NA	1.46754508347145e-18	0.018159655781135
1	0.982967573994488	1	delta	2021-10-01	bc	451	683	451	0.660322108345534	0.981181370229931	0.999963491898571
0	0	0.0170324260055119	gamma	2021-10-01	bc	NA	NA	NA	NA	-2.31554606837976e-18	0.018159655781135
0	0	0.01797254647039	alpha	2021-10-02	bc	NA	NA	NA	NA	1.46754508347145e-18	0.0171649743575078
1	0.98202745352961	1	delta	2021-10-02	bc	427	572	427	0.746503496503496	0.982176051653558	0.999963491898571
0	0	0.01797254647039	gamma	2021-10-02	bc	NA	NA	NA	NA	-2.31554606837976e-18	0.0171649743575078
0	0	0.016563128366043	alpha	2021-10-03	bc	NA	NA	NA	NA	1.46754508347145e-18	0.0169129174737095
1	0.983436871633957	1	delta	2021-10-03	bc	464	588	464	0.789115646258503	0.98308708252629	1
0	0	0.016563128366043	gamma	2021-10-03	bc	NA	NA	NA	NA	-2.31554606837976e-18	0.0169129174737095
0	0	0.0140852928197932	alpha	2021-10-04	bc	NA	NA	NA	NA	1.46754508347145e-18	0.0168089042413077
1	0.985914707180207	1	delta	2021-10-04	bc	547	686	547	0.797376093294461	0.983191095758692	1
0	0	0.0140852928197932	gamma	2021-10-04	bc	NA	NA	NA	NA	-2.31554606837976e-18	0.0168089042413077
0	0	0.0156352493573656	alpha	2021-10-05	bc	NA	NA	NA	NA	1.46754508347145e-18	0.01690826041999
1	0.984364750642634	1	delta	2021-10-05	bc	492	621	492	0.792270531400966	0.98309173958001	1
0	0	0.0156352493573656	gamma	2021-10-05	bc	NA	NA	NA	NA	-2.31554606837976e-18	0.01690826041999
0	0	0.0172581133556258	alpha	2021-10-06	bc	NA	NA	NA	NA	1.46754508347145e-18	0.0171191230718316
1	0.982741886644374	1	delta	2021-10-06	bc	445	591	445	0.752961082910321	0.982880876928168	1
0	0	0.0172581133556258	gamma	2021-10-06	bc	NA	NA	NA	NA	-2.31554606837976e-18	0.0171191230718316
0	0	0.0191155733144247	alpha	2021-10-07	bc	NA	NA	NA	NA	1.46754508347145e-18	0.0176845441361484
1	0.980884426685575	1	delta	2021-10-07	bc	401	562	401	0.713523131672598	0.981604629830977	0.999960554930474
0	0	0.0191155733144247	gamma	2021-10-07	bc	NA	NA	NA	NA	-2.31554606837976e-18	0.0176845441361484
0	0	0.0177279192562875	alpha	2021-10-08	bc	NA	NA	NA	NA	1.46754508347145e-18	0.0185289296348509
1	0.982272080743712	1	delta	2021-10-08	bc	433	586	433	0.738907849829352	0.980760244332275	0.999960554930474
0	0	0.0177279192562875	gamma	2021-10-08	bc	NA	NA	NA	NA	-2.31554606837976e-18	0.0185289296348509
0	0	0.0194485850332813	alpha	2021-10-09	bc	NA	NA	NA	NA	1.46754508347145e-18	0.0188051084124443
1	0.980551414966719	1	delta	2021-10-09	bc	394	548	394	0.718978102189781	0.979875410664088	0.999926887820937
0	0	0.0194485850332813	gamma	2021-10-09	bc	NA	NA	NA	NA	-2.31554606837976e-18	0.0188051084124443
0	0	0.0205210758162604	alpha	2021-10-10	bc	NA	NA	NA	NA	1.46754508347145e-18	0.0189370378832507
0.997319034852547	0.97450314195362	0.999723884513317	delta	2021-10-10	bc	372	531	373	0.700564971751412	0.979743481193281	0.999926887820937
0	0	0.0205210758162604	gamma	2021-10-10	bc	NA	NA	NA	NA	-2.31554606837976e-18	0.0189370378832507
0	0	0.0199959913107107	alpha	2021-10-11	bc	NA	NA	NA	NA	1.46754508347145e-18	0.0189370378832507
1	0.980004008689289	1	delta	2021-10-11	bc	383	552	383	0.693840579710145	0.979743481193281	0.999926887820937
0	0	0.0199959913107107	gamma	2021-10-11	bc	NA	NA	NA	NA	-2.31554606837976e-18	0.0189370378832507
0	0	0.0175685008005196	alpha	2021-10-12	bc	NA	NA	NA	NA	1.46754508347145e-18	0.019239287409672
0.997711670480549	0.978170914965323	0.999764330233244	delta	2021-10-12	bc	436	626	437	0.696485623003195	0.97944123166686	0.999926887820937
0	0	0.0175685008005196	gamma	2021-10-12	bc	NA	NA	NA	NA	-2.31554606837976e-18	0.019239287409672
0	0	0.0181816196512704	alpha	2021-10-13	bc	NA	NA	NA	NA	1.46754508347145e-18	0.0193545082797748
1	0.98181838034873	1	delta	2021-10-13	bc	422	632	422	0.667721518987342	0.979326010796757	0.999926887820937
0	0	0.0181816196512704	gamma	2021-10-13	bc	NA	NA	NA	NA	-2.31554606837976e-18	0.0193545082797748
0	0	0.0191155733144247	alpha	2021-10-14	bc	NA	NA	NA	NA	1.46754508347145e-18	0.0195342523222926
1	0.980884426685575	1	delta	2021-10-14	bc	401	619	401	0.647819063004846	0.979857092787113	0.999966332890463
0	0	0.0191155733144247	gamma	2021-10-14	bc	NA	NA	NA	NA	-2.31554606837976e-18	0.0195342523222926
0	0	0.0198436659412368	alpha	2021-10-15	bc	NA	NA	NA	NA	1.46754508347145e-18	0.0192102420288036
1	0.980156334058763	1	delta	2021-10-15	bc	386	580	386	0.66551724137931	0.980181103080603	0.999966332890463
0	0	0.0198436659412368	gamma	2021-10-15	bc	NA	NA	NA	NA	-2.31554606837976e-18	0.0192102420288036
0	0	0.0202551311240012	alpha	2021-10-16	bc	NA	NA	NA	NA	1.46754508347145e-18	0.0196631580740377
1	0.979744868875999	1	delta	2021-10-16	bc	378	572	378	0.660839160839161	0.980336841925962	1
0	0	0.0202551311240012	gamma	2021-10-16	bc	NA	NA	NA	NA	-2.31554606837976e-18	0.0196631580740377
0	0	0.0217792841138848	alpha	2021-10-17	bc	NA	NA	NA	NA	1.46754508347145e-18	0.0202755090478662
1	0.978220715886115	1	delta	2021-10-17	bc	351	546	351	0.642857142857143	0.979724490952134	1
0	0	0.0217792841138848	gamma	2021-10-17	bc	NA	NA	NA	NA	-2.31554606837976e-18	0.0202755090478662
0	0	0.0177279192562875	alpha	2021-10-18	bc	NA	NA	NA	NA	1.46754508347145e-18	0.0212933175994348
1	0.982272080743712	1	delta	2021-10-18	bc	433	661	433	0.655068078668684	0.978706682400565	1
0	0	0.0177279192562875	gamma	2021-10-18	bc	NA	NA	NA	NA	-2.31554606837976e-18	0.0212933175994348
0	0	0.0207389131171583	alpha	2021-10-19	bc	NA	NA	NA	NA	1.46754508347145e-18	0.0223920239228281
1	0.979261086882842	1	delta	2021-10-19	bc	369	575	369	0.641739130434783	0.977607976077172	1
0	0	0.0207389131171583	gamma	2021-10-19	bc	NA	NA	NA	NA	-2.31554606837976e-18	0.0223920239228281
0	0	0.0224680764680699	alpha	2021-10-20	bc	NA	NA	NA	NA	1.46754508347145e-18	0.0247940300973322
1	0.97753192353193	1	delta	2021-10-20	bc	340	602	340	0.564784053156146	0.975205969902668	1
0	0	0.0224680764680699	gamma	2021-10-20	bc	NA	NA	NA	NA	-2.31554606837976e-18	0.0247940300973323
0	0	0.0262402331754052	alpha	2021-10-21	bc	NA	NA	NA	NA	1.46754508347145e-18	0.0264370465507334
1	0.973759766824595	1	delta	2021-10-21	bc	290	565	290	0.513274336283186	0.973562953449267	1
0	0	0.0262402331754052	gamma	2021-10-21	bc	NA	NA	NA	NA	-2.31554606837976e-18	0.0264370465507334
0	0	0.0275346102049895	alpha	2021-10-22	bc	NA	NA	NA	NA	1.46754508347145e-18	0.0277565672898061
1	0.97246538979501	1	delta	2021-10-22	bc	276	545	276	0.506422018348624	0.972243432710194	1
0	0	0.0275346102049895	gamma	2021-10-22	bc	NA	NA	NA	NA	-2.31554606837976e-18	0.0277565672898061
0	0	0.0370691743455304	alpha	2021-10-23	bc	NA	NA	NA	NA	1.46754508347145e-18	0.0281994161903075
1	0.96293082565447	1	delta	2021-10-23	bc	203	437	203	0.464530892448513	0.971800583809692	1
0	0	0.0370691743455304	gamma	2021-10-23	bc	NA	NA	NA	NA	-2.31554606837976e-18	0.0281994161903075
0	0	0.033280399287693	alpha	2021-10-24	bc	NA	NA	NA	NA	1.46754508347145e-18	0.0285699891530635
1	0.966719600712307	1	delta	2021-10-24	bc	227	473	227	0.479915433403805	0.971430010846936	1
0	0	0.033280399287693	gamma	2021-10-24	bc	NA	NA	NA	NA	-2.31554606837976e-18	0.0285699891530635
0	0	0.0269645644297966	alpha	2021-10-25	bc	NA	NA	NA	NA	1.46754508347145e-18	0.0287688086116788
1	0.973035435570203	1	delta	2021-10-25	bc	282	588	282	0.479591836734694	0.971231191388321	1
0	0	0.0269645644297966	gamma	2021-10-25	bc	NA	NA	NA	NA	-2.31554606837976e-18	0.0287688086116788
0	0	0.0238388554206679	alpha	2021-10-26	bc	NA	NA	NA	NA	1.46754508347145e-18	0.0285465130874311
1	0.976161144579332	1	delta	2021-10-26	bc	320	600	320	0.533333333333333	0.971453486912569	1
0	0	0.0238388554206679	gamma	2021-10-26	bc	NA	NA	NA	NA	-2.31554606837976e-18	0.0285465130874311
0	0	0.0250620872073621	alpha	2021-10-27	bc	NA	NA	NA	NA	1.46754508347145e-18	0.0267526047321002
1	0.974937912792638	1	delta	2021-10-27	bc	304	541	304	0.561922365988909	0.9732473952679	1
0	0	0.0250620872073621	gamma	2021-10-27	bc	NA	NA	NA	NA	-2.31554606837976e-18	0.0267526047321002
0	0	0.0276319693857123	alpha	2021-10-28	bc	NA	NA	NA	NA	1.46754508347145e-18	0.0251009412554932
1	0.972368030614288	1	delta	2021-10-28	bc	275	473	275	0.581395348837209	0.974899058744507	1
0	0	0.0276319693857123	gamma	2021-10-28	bc	NA	NA	NA	NA	-2.31554606837976e-18	0.0251009412554932
0	0	0.0259785415352555	alpha	2021-10-29	bc	NA	NA	NA	NA	1.46754508347145e-18	0.0234343686737875
1	0.974021458464745	1	delta	2021-10-29	bc	293	441	293	0.664399092970522	0.976565631326212	1
0	0	0.0259785415352555	gamma	2021-10-29	bc	NA	NA	NA	NA	-2.31554606837976e-18	0.0234343686737875
0	0	0.0245118158582143	alpha	2021-10-30	bc	NA	NA	NA	NA	1.46754508347145e-18	0.0223701669289837
1	0.975488184141786	1	delta	2021-10-30	bc	311	408	311	0.762254901960784	0.977629833071016	1
0	0	0.0245118158582143	gamma	2021-10-30	bc	NA	NA	NA	NA	-2.31554606837976e-18	0.0223701669289837
0	0	0.0217187549514439	alpha	2021-10-31	bc	NA	NA	NA	NA	1.46754508347145e-18	0.0212940249240555
1	0.978281245048556	1	delta	2021-10-31	bc	352	432	352	0.814814814814815	0.978705975075944	1
0	0	0.0217187549514439	gamma	2021-10-31	bc	NA	NA	NA	NA	-2.31554606837976e-18	0.0212940249240555
0	0	0.0152985563578568	alpha	2021-11-01	bc	NA	NA	NA	NA	1.46754508347145e-18	0.0203735668855318
1	0.984701443642143	1	delta	2021-11-01	bc	503	631	503	0.797147385103011	0.979626433114468	1
0	0	0.0152985563578568	gamma	2021-11-01	bc	NA	NA	NA	NA	-2.31554606837976e-18	0.0203735668855318
0	0	0.0163894432070413	alpha	2021-11-02	bc	NA	NA	NA	NA	1.46754508347145e-18	0.0196568359310065
1	0.983610556792959	1	delta	2021-11-02	bc	469	613	469	0.765089722675367	0.980343164068993	1
0	0	0.0163894432070413	gamma	2021-11-02	bc	NA	NA	NA	NA	-2.31554606837976e-18	0.0196568359310065
0	0	0.0175290931728642	alpha	2021-11-03	bc	NA	NA	NA	NA	1.46754508347145e-18	0.0195298154200901
1	0.982470906827136	1	delta	2021-11-03	bc	438	595	438	0.736134453781513	0.979652068703367	0.999954447298287
0	0	0.0175290931728642	gamma	2021-11-03	bc	NA	NA	NA	NA	-2.31554606837976e-18	0.0195298154200901
0	0	0.0211887631160466	alpha	2021-11-04	bc	NA	NA	NA	NA	1.46754508347145e-18	0.020808318146178
1	0.978811236883953	1	delta	2021-11-04	bc	361	520	361	0.694230769230769	0.978373565977279	0.999954447298287
0	0	0.0211887631160466	gamma	2021-11-04	bc	NA	NA	NA	NA	-2.31554606837976e-18	0.020808318146178
0	0	0.0209614248535781	alpha	2021-11-05	bc	NA	NA	NA	NA	1.46754508347145e-18	0.0224224484196261
1	0.979038575146422	1	delta	2021-11-05	bc	365	528	365	0.691287878787879	0.976759435703831	0.999954447298287
0	0	0.0209614248535781	gamma	2021-11-05	bc	NA	NA	NA	NA	-2.31554606837976e-18	0.0224224484196261
0	0	0.0236226722817995	alpha	2021-11-06	bc	NA	NA	NA	NA	1.46754508347145e-18	0.0242187152612801
0.996904024767802	0.970650516582401	0.999681131088009	delta	2021-11-06	bc	322	468	323	0.688034188034188	0.974963168862177	0.999954447298287
0	0	0.0236226722817995	gamma	2021-11-06	bc	NA	NA	NA	NA	-2.31554606837976e-18	0.0242187152612801
0	0	0.0306682740340594	alpha	2021-11-07	bc	NA	NA	NA	NA	1.46754508347145e-18	0.0255402388614559
1	0.969331725965941	1	delta	2021-11-07	bc	247	384	247	0.643229166666667	0.973641645262001	0.999954447298287
0	0	0.0306682740340594	gamma	2021-11-07	bc	NA	NA	NA	NA	-2.31554606837976e-18	0.0255402388614559
0	0	0.0265974682719937	alpha	2021-11-08	bc	NA	NA	NA	NA	1.46754508347145e-18	0.027018209555089
1	0.973402531728006	1	delta	2021-11-08	bc	286	451	286	0.634146341463415	0.971072051364914	0.999893135451708
0	0	0.0265974682719937	gamma	2021-11-08	bc	NA	NA	NA	NA	-2.31554606837976e-18	0.027018209555089
0	0	0.0289633110986193	alpha	2021-11-09	bc	NA	NA	NA	NA	1.46754508347145e-18	0.0282877649809979
1	0.971036688901381	1	delta	2021-11-09	bc	262	437	262	0.59954233409611	0.969802495939005	0.999893135451708
0	0	0.0289633110986193	gamma	2021-11-09	bc	NA	NA	NA	NA	-2.31554606837976e-18	0.0282877649809979
0	0	0.0267797583740944	alpha	2021-11-10	bc	NA	NA	NA	NA	1.46754508347145e-18	0.0290816124747511
1	0.973220241625905	1	delta	2021-11-10	bc	284	448	284	0.633928571428571	0.969826764321794	0.999938688153421
0	0	0.0267797583740944	gamma	2021-11-10	bc	NA	NA	NA	NA	-2.31554606837976e-18	0.0290816124747511
0	0	0.0315345579714782	alpha	2021-11-11	bc	NA	NA	NA	NA	1.46754508347145e-18	0.0284240290678327
0.995833333333333	0.96082407960434	0.999570817073945	delta	2021-11-11	bc	239	370	240	0.645945945945946	0.970484347728713	0.999938688153421
0	0	0.0315345579714782	gamma	2021-11-11	bc	NA	NA	NA	NA	-2.31554606837976e-18	0.0284240290678327
0	0	0.0298483128349409	alpha	2021-11-12	bc	NA	NA	NA	NA	1.46754508347145e-18	0.0282278014268662
1	0.970151687165059	1	delta	2021-11-12	bc	254	386	254	0.658031088082902	0.970680575369679	0.999938688153421
0	0	0.0298483128349409	gamma	2021-11-12	bc	NA	NA	NA	NA	-2.31554606837976e-18	0.0282278014268662
0	0	0.029179604738072	alpha	2021-11-13	bc	NA	NA	NA	NA	1.46754508347145e-18	0.0275061567624005
1	0.970820395261928	1	delta	2021-11-13	bc	260	353	260	0.736543909348442	0.971402220034145	0.999938688153421
0	0	0.029179604738072	gamma	2021-11-13	bc	NA	NA	NA	NA	-2.31554606837976e-18	0.0275061567624005
0	0	0.0260651901856301	alpha	2021-11-14	bc	NA	NA	NA	NA	1.46754508347145e-18	0.027260775167153
1	0.97393480981437	1	delta	2021-11-14	bc	292	366	292	0.797814207650273	0.971647601629392	0.999938688153421
0	0	0.0260651901856301	gamma	2021-11-14	bc	NA	NA	NA	NA	-2.31554606837976e-18	0.027260775167153
0	0	0.0252238747852283	alpha	2021-11-15	bc	NA	NA	NA	NA	1.46754508347145e-18	0.026893454185316
1	0.974776125214772	1	delta	2021-11-15	bc	302	387	302	0.780361757105943	0.973106545814684	1
0	0	0.0252238747852283	gamma	2021-11-15	bc	NA	NA	NA	NA	-2.31554606837976e-18	0.026893454185316
0	0	0.0239117984473595	alpha	2021-11-16	bc	NA	NA	NA	NA	1.46754508347145e-18	0.0262919283897562
1	0.97608820155264	1	delta	2021-11-16	bc	319	386	319	0.826424870466321	0.973708071610244	1
0	0	0.0239117984473595	gamma	2021-11-16	bc	NA	NA	NA	NA	-2.31554606837976e-18	0.0262919283897562
0	0	0.0239117984473595	omicron	2021-11-16	bc	NA	NA	NA	NA	NA	NA
0	0	0.0250620872073621	alpha	2021-11-17	bc	NA	NA	NA	NA	1.46754508347145e-18	0.0267022578229382
[truncated: 7,749 more rows]
