# Supplementary material for: Emergence and spread of SARS-CoV-2 variants of concern in Canada: a retrospective analysis from clinical and wastewater data
Source: BMC Infect Dis. 2024 Jan 29;24:139. doi: 10.1186/s12879-024-08997-8 (PMC10823614; doi:10.1186/s12879-024-08997-8)
Supplement: Supplementary file 1 — Additional file 1. [file 12879_2024_8997_MOESM1_ESM.zip › data-to-share-ww-journal.csv]

# Emergence and Spread of SARS-CoV-2 Variants of Concern in Canada: a Retrospective Analysis from Clinical and Wastewater Data (Champredon et al. 2022)
# Wastewater data
# city = city where the wastewater was sampled
# vname = variant name
# date = collection date
# pvar = variant allele percentages detected
# pt = province code
city	vname	date	pvar	pt
Edmonton	alpha	2021-03-09	0.196	ab
Edmonton	alpha	2021-03-11	0.639	ab
Edmonton	alpha	2021-03-14	0.387	ab
Edmonton	alpha	2021-03-16	0.175	ab
Edmonton	alpha	2021-03-18	0.358	ab
Edmonton	alpha	2021-03-21	0.447	ab
Edmonton	alpha	2021-03-23	0.722	ab
Edmonton	alpha	2021-03-25	0.549	ab
Edmonton	alpha	2021-03-28	0.595	ab
Edmonton	alpha	2021-03-29	0.855	ab
Edmonton	alpha	2021-04-04	0.744	ab
Edmonton	alpha	2021-04-08	0.75	ab
Edmonton	alpha	2021-04-11	0.795	ab
Edmonton	alpha	2021-04-15	0.862	ab
Edmonton	alpha	2021-04-18	0.807	ab
Edmonton	alpha	2021-04-22	0.723	ab
Edmonton	alpha	2021-04-25	0.794	ab
Edmonton	alpha	2021-04-29	0.985	ab
Edmonton	alpha	2021-05-02	0.926	ab
Edmonton	alpha	2021-05-06	0.864	ab
Edmonton	alpha	2021-05-09	0.884	ab
Edmonton	alpha	2021-05-12	0.859	ab
Edmonton	alpha	2021-05-16	0.708	ab
Edmonton	alpha	2021-05-20	0.866	ab
Edmonton	alpha	2021-05-23	0.713	ab
Edmonton	alpha	2021-05-27	0.643	ab
Edmonton	alpha	2021-05-30	1	ab
Edmonton	alpha	2021-06-03	0.699	ab
Edmonton	alpha	2021-06-06	0.722	ab
Edmonton	alpha	2021-06-10	0.814	ab
Edmonton	alpha	2021-06-13	1	ab
Edmonton	alpha	2021-06-17	0.353	ab
Edmonton	alpha	2021-06-20	1	ab
Edmonton	alpha	2021-06-24	0.586	ab
Edmonton	alpha	2021-06-27	0.442	ab
Edmonton	alpha	2021-07-01	0	ab
Edmonton	alpha	2021-07-04	1	ab
Edmonton	alpha	2021-07-08	0	ab
Edmonton	alpha	2021-07-11	0	ab
Edmonton	alpha	2021-07-15	0.807	ab
Edmonton	alpha	2021-07-18	0.713	ab
Edmonton	alpha	2021-07-22	0.25	ab
Edmonton	alpha	2021-07-25	0.486	ab
Edmonton	alpha	2021-07-29	0	ab
Edmonton	alpha	2021-08-01	0	ab
Edmonton	alpha	2021-08-05	0	ab
Edmonton	alpha	2021-08-08	0	ab
Edmonton	alpha	2021-08-12	0	ab
Edmonton	alpha	2021-08-15	0.032	ab
Edmonton	alpha	2021-08-19	0	ab
Edmonton	alpha	2021-08-22	0	ab
Edmonton	alpha	2021-08-26	0	ab
Edmonton	alpha	2021-08-29	0	ab
Edmonton	alpha	2021-09-02	0	ab
Edmonton	alpha	2021-09-05	0	ab
Edmonton	alpha	2021-09-09	0.006	ab
Edmonton	alpha	2021-09-12	0	ab
Edmonton	alpha	2021-09-16	0	ab
Edmonton	alpha	2021-09-19	0	ab
Edmonton	alpha	2021-09-23	0	ab
Edmonton	alpha	2021-09-26	0	ab
Edmonton	alpha	2021-09-30	0	ab
Edmonton	delta	2021-03-09	0	ab
Edmonton	delta	2021-03-11	0	ab
Edmonton	delta	2021-03-14	0	ab
Edmonton	delta	2021-03-16	0	ab
Edmonton	delta	2021-03-18	0	ab
Edmonton	delta	2021-03-21	0	ab
Edmonton	delta	2021-03-23	0	ab
Edmonton	delta	2021-03-25	0	ab
Edmonton	delta	2021-03-28	0	ab
Edmonton	delta	2021-03-29	0	ab
Edmonton	delta	2021-04-04	0	ab
Edmonton	delta	2021-04-08	0	ab
Edmonton	delta	2021-04-11	0	ab
Edmonton	delta	2021-04-15	0	ab
Edmonton	delta	2021-04-18	0	ab
Edmonton	delta	2021-04-22	0	ab
Edmonton	delta	2021-04-25	0	ab
Edmonton	delta	2021-04-29	0	ab
Edmonton	delta	2021-05-02	0	ab
Edmonton	delta	2021-05-06	0	ab
Edmonton	delta	2021-05-09	0	ab
Edmonton	delta	2021-05-12	0	ab
Edmonton	delta	2021-05-16	0	ab
Edmonton	delta	2021-05-20	0	ab
Edmonton	delta	2021-05-23	0	ab
Edmonton	delta	2021-05-27	0	ab
Edmonton	delta	2021-05-30	0	ab
Edmonton	delta	2021-06-03	0	ab
Edmonton	delta	2021-06-06	0	ab
Edmonton	delta	2021-06-10	0	ab
Edmonton	delta	2021-06-13	0	ab
Edmonton	delta	2021-06-17	0	ab
Edmonton	delta	2021-06-20	0	ab
Edmonton	delta	2021-06-24	0	ab
Edmonton	delta	2021-06-27	0	ab
Edmonton	delta	2021-07-01	0	ab
Edmonton	delta	2021-07-04	0	ab
Edmonton	delta	2021-07-08	0	ab
Edmonton	delta	2021-07-11	0	ab
Edmonton	delta	2021-07-15	0	ab
Edmonton	delta	2021-07-18	1	ab
Edmonton	delta	2021-07-22	0.586	ab
Edmonton	delta	2021-07-25	1	ab
Edmonton	delta	2021-07-29	1	ab
Edmonton	delta	2021-08-01	1	ab
Edmonton	delta	2021-08-05	1	ab
Edmonton	delta	2021-08-08	1	ab
Edmonton	delta	2021-08-12	1	ab
Edmonton	delta	2021-08-15	1	ab
Edmonton	delta	2021-08-19	0	ab
Edmonton	delta	2021-08-22	0	ab
Edmonton	delta	2021-08-26	1	ab
Edmonton	delta	2021-08-29	1	ab
Edmonton	delta	2021-09-02	1	ab
Edmonton	delta	2021-09-05	1	ab
Edmonton	delta	2021-09-09	1	ab
Edmonton	delta	2021-09-12	1	ab
Edmonton	delta	2021-09-16	1	ab
Edmonton	delta	2021-09-19	1	ab
Edmonton	delta	2021-09-23	1	ab
Edmonton	delta	2021-09-26	1	ab
Edmonton	delta	2021-09-30	1	ab
Edmonton	delta	2021-10-03	1	ab
Edmonton	delta	2021-10-07	1	ab
Edmonton	delta	2021-10-10	1	ab
Edmonton	delta	2021-10-14	1	ab
Edmonton	delta	2021-10-17	1	ab
Edmonton	delta	2021-10-21	1	ab
Edmonton	delta	2021-10-24	1	ab
Edmonton	delta	2021-10-28	1	ab
Edmonton	delta	2021-10-31	0.207	ab
Edmonton	delta	2021-11-04	1	ab
Edmonton	delta	2021-11-07	1	ab
Edmonton	delta	2021-11-11	1	ab
Edmonton	delta	2021-11-14	1	ab
Edmonton	delta	2021-11-18	1	ab
Edmonton	delta	2021-11-21	1	ab
Edmonton	delta	2021-11-25	1	ab
Edmonton	delta	2021-11-28	1	ab
Edmonton	delta	2021-12-02	1	ab
Edmonton	delta	2021-12-05	1	ab
Edmonton	delta	2021-12-09	1	ab
Edmonton	delta	2021-12-12	1	ab
Edmonton	delta	2021-12-16	1	ab
Edmonton	delta	2021-12-19	1	ab
Edmonton	delta	2021-12-23	0.255	ab
Edmonton	delta	2021-12-26	0.03	ab
Edmonton	delta	2021-12-31	0.008	ab
Edmonton	delta	2022-01-03	0.01	ab
Edmonton	delta	2022-01-06	0.018	ab
Edmonton	delta	2022-01-09	0.027	ab
Edmonton	delta	2022-01-13	0	ab
Edmonton	delta	2022-01-16	0	ab
Edmonton	delta	2022-01-20	0	ab
Edmonton	delta	2022-01-23	0	ab
Edmonton	delta	2022-01-27	0	ab
Edmonton	delta	2022-01-30	0	ab
Edmonton	delta	2022-02-03	0	ab
Edmonton	delta	2022-02-06	0.002	ab
Edmonton	omicron	2021-12-16	0.777	ab
Edmonton	omicron	2021-12-19	0.446	ab
Edmonton	omicron	2021-12-31	0.989	ab
Edmonton	omicron	2022-01-03	1	ab
Edmonton	omicron	2022-01-06	0.996	ab
Edmonton	omicron	2022-01-09	1	ab
Edmonton	omicron	2022-01-13	0.988	ab
Edmonton	omicron	2022-01-16	0.991	ab
Edmonton	omicron	2022-01-20	1	ab
Edmonton	omicron	2022-01-23	1	ab
Edmonton	omicron	2022-01-27	1	ab
Edmonton	omicron	2022-01-30	1	ab
Edmonton	omicron	2022-02-03	1	ab
Edmonton	omicron	2022-02-06	1	ab
Vancouver	alpha	2021-03-07	0.1392	bc
Vancouver	alpha	2021-03-09	0.1048	bc
Vancouver	alpha	2021-03-11	0.0874	bc
Vancouver	alpha	2021-03-14	0.1604	bc
Vancouver	alpha	2021-03-16	0.268	bc
Vancouver	alpha	2021-03-18	0.1012	bc
Vancouver	alpha	2021-03-21	0.2356	bc
Vancouver	alpha	2021-03-23	0.178	bc
Vancouver	alpha	2021-03-25	0.1668	bc
Vancouver	alpha	2021-03-28	0.2922	bc
Vancouver	alpha	2021-03-30	0.26875	bc
Vancouver	alpha	2021-03-31	0.176	bc
Vancouver	alpha	2021-04-01	0.2254	bc
Vancouver	alpha	2021-04-04	0.2028	bc
Vancouver	alpha	2021-04-08	0.2564	bc
Vancouver	alpha	2021-04-11	0.3058	bc
Vancouver	alpha	2021-04-15	0.5554	bc
Vancouver	alpha	2021-04-18	0.2686	bc
Vancouver	alpha	2021-04-22	0.2748	bc
Vancouver	alpha	2021-04-25	0.504	bc
Vancouver	alpha	2021-04-29	0.426	bc
Vancouver	alpha	2021-05-02	0.4048	bc
Vancouver	alpha	2021-05-06	0.2438	bc
Vancouver	alpha	2021-05-09	0.3728	bc
Vancouver	alpha	2021-05-13	0.367	bc
Vancouver	alpha	2021-05-16	0.353	bc
Vancouver	alpha	2021-05-20	0.4592	bc
Vancouver	alpha	2021-05-23	0.4846	bc
Vancouver	alpha	2021-05-27	0.4114	bc
Vancouver	alpha	2021-05-30	0.209	bc
Vancouver	alpha	2021-06-03	0.4208	bc
Vancouver	alpha	2021-06-06	0.2912	bc
Vancouver	alpha	2021-06-10	0.597	bc
Vancouver	alpha	2021-06-13	0.3408	bc
Vancouver	alpha	2021-06-17	0.29525	bc
Vancouver	alpha	2021-06-20	0.3598	bc
Vancouver	alpha	2021-06-24	0.2798	bc
Vancouver	alpha	2021-06-27	0.2	bc
Vancouver	alpha	2021-07-01	0.21475	bc
Vancouver	alpha	2021-07-04	0.238	bc
Vancouver	alpha	2021-07-08	0	bc
Vancouver	alpha	2021-07-11	0.4098	bc
Vancouver	alpha	2021-07-15	0.4532	bc
Vancouver	alpha	2021-07-18	0.2	bc
Vancouver	alpha	2021-07-22	0.0718	bc
Vancouver	alpha	2021-07-25	0.0896	bc
Vancouver	alpha	2021-07-29	0.15675	bc
Vancouver	alpha	2021-08-01	0.0624	bc
Vancouver	alpha	2021-08-05	0.0476	bc
Vancouver	alpha	2021-08-08	0	bc
Vancouver	alpha	2021-08-12	0	bc
Vancouver	alpha	2021-08-15	0	bc
Vancouver	alpha	2021-08-19	0	bc
Vancouver	alpha	2021-08-22	0	bc
Vancouver	alpha	2021-08-26	0	bc
Vancouver	alpha	2021-08-29	0	bc
Vancouver	alpha	2021-09-02	0	bc
Vancouver	alpha	2021-09-05	0	bc
Vancouver	alpha	2021-09-09	0	bc
Vancouver	alpha	2021-09-12	0	bc
Vancouver	alpha	2021-09-16	0	bc
Vancouver	alpha	2021-09-19	0	bc
Vancouver	alpha	2021-09-23	0	bc
Vancouver	alpha	2021-09-26	0	bc
Vancouver	alpha	2021-09-30	0	bc
Vancouver	delta	2021-03-07	0	bc
Vancouver	delta	2021-03-09	0	bc
Vancouver	delta	2021-03-11	0	bc
Vancouver	delta	2021-03-14	0	bc
Vancouver	delta	2021-03-16	0	bc
Vancouver	delta	2021-03-18	0	bc
Vancouver	delta	2021-03-21	0	bc
Vancouver	delta	2021-03-23	0	bc
Vancouver	delta	2021-03-25	0	bc
Vancouver	delta	2021-03-28	0	bc
Vancouver	delta	2021-03-30	0	bc
Vancouver	delta	2021-03-31	0	bc
Vancouver	delta	2021-04-01	0	bc
Vancouver	delta	2021-04-04	0	bc
Vancouver	delta	2021-04-08	0	bc
Vancouver	delta	2021-04-11	0	bc
Vancouver	delta	2021-04-15	0	bc
Vancouver	delta	2021-04-18	0	bc
Vancouver	delta	2021-04-22	0	bc
Vancouver	delta	2021-04-25	0	bc
Vancouver	delta	2021-04-29	0	bc
Vancouver	delta	2021-05-02	0	bc
Vancouver	delta	2021-05-06	0	bc
Vancouver	delta	2021-05-09	0	bc
Vancouver	delta	2021-05-13	0	bc
Vancouver	delta	2021-05-16	0	bc
Vancouver	delta	2021-05-20	0	bc
Vancouver	delta	2021-05-23	0	bc
Vancouver	delta	2021-05-27	0	bc
Vancouver	delta	2021-05-30	0	bc
Vancouver	delta	2021-06-03	0	bc
Vancouver	delta	2021-06-06	0	bc
Vancouver	delta	2021-06-10	0	bc
Vancouver	delta	2021-06-13	0	bc
Vancouver	delta	2021-06-17	0	bc
Vancouver	delta	2021-06-20	0	bc
Vancouver	delta	2021-06-24	0	bc
Vancouver	delta	2021-06-27	0	bc
Vancouver	delta	2021-07-01	0	bc
Vancouver	delta	2021-07-04	0	bc
Vancouver	delta	2021-07-08	0	bc
Vancouver	delta	2021-07-11	0	bc
Vancouver	delta	2021-07-15	0	bc
Vancouver	delta	2021-07-18	0.2	bc
Vancouver	delta	2021-07-22	1	bc
Vancouver	delta	2021-07-25	0.6	bc
Vancouver	delta	2021-07-29	0.75	bc
Vancouver	delta	2021-08-01	0.611	bc
Vancouver	delta	2021-08-05	1	bc
Vancouver	delta	2021-08-08	0.9696	bc
Vancouver	delta	2021-08-12	1	bc
Vancouver	delta	2021-08-15	1	bc
Vancouver	delta	2021-08-19	0	bc
Vancouver	delta	2021-08-22	0	bc
Vancouver	delta	2021-08-26	1	bc
Vancouver	delta	2021-08-29	1	bc
Vancouver	delta	2021-09-02	1	bc
Vancouver	delta	2021-09-05	1	bc
Vancouver	delta	2021-09-09	1	bc
Vancouver	delta	2021-09-12	0.8398	bc
Vancouver	delta	2021-09-16	0.8594	bc
Vancouver	delta	2021-09-19	0.887	bc
Vancouver	delta	2021-09-23	1	bc
Vancouver	delta	2021-09-26	1	bc
Vancouver	delta	2021-09-30	1	bc
Vancouver	delta	2021-10-03	0.6	bc
Vancouver	delta	2021-10-07	1	bc
Vancouver	delta	2021-10-10	1	bc
Vancouver	delta	2021-10-14	1	bc
Vancouver	delta	2021-10-17	0.8214	bc
Vancouver	delta	2021-10-21	1	bc
Vancouver	delta	2021-10-24	1	bc
Vancouver	delta	2021-10-28	1	bc
Vancouver	delta	2021-10-31	1	bc
Vancouver	delta	2021-11-04	0.6	bc
Vancouver	delta	2021-11-07	0.8	bc
Vancouver	delta	2021-11-11	1	bc
Vancouver	delta	2021-11-14	0.6	bc
Vancouver	delta	2021-11-18	1	bc
Vancouver	delta	2021-11-21	1	bc
Vancouver	delta	2021-11-25	1	bc
Vancouver	delta	2021-11-28	0.6	bc
Vancouver	delta	2021-12-02	0.8	bc
Vancouver	delta	2021-12-05	0.6	bc
Vancouver	delta	2021-12-09	1	bc
Vancouver	delta	2021-12-12	0.2	bc
Vancouver	delta	2021-12-16	0.8	bc
Vancouver	delta	2021-12-19	0.827	bc
Vancouver	delta	2021-12-23	0.0848	bc
Vancouver	delta	2021-12-26	0.0068	bc
Vancouver	delta	2021-12-30	0.002	bc
Vancouver	delta	2022-01-02	0.004	bc
Vancouver	delta	2022-01-06	0	bc
Vancouver	delta	2022-01-09	0	bc
Vancouver	delta	2022-01-13	0	bc
Vancouver	delta	2022-01-16	2e-04	bc
Vancouver	delta	2022-01-20	0	bc
Vancouver	delta	2022-01-23	0	bc
Vancouver	delta	2022-01-27	0	bc
Vancouver	delta	2022-01-30	0	bc
Vancouver	delta	2022-02-03	0.0048	bc
Vancouver	delta	2022-02-06	0.0058	bc
Vancouver	delta	2022-02-10	0	bc
Vancouver	delta	2022-02-13	0	bc
Vancouver	omicron	2021-12-02	0	bc
Vancouver	omicron	2021-12-05	0	bc
Vancouver	omicron	2021-12-09	0	bc
Vancouver	omicron	2021-12-12	0.2102	bc
Vancouver	omicron	2021-12-16	0.7018	bc
Vancouver	omicron	2021-12-19	0.8494	bc
Vancouver	omicron	2021-12-23	0.9276	bc
Vancouver	omicron	2021-12-26	0.983	bc
Vancouver	omicron	2021-12-30	0.9942	bc
Vancouver	omicron	2022-01-02	0.9882	bc
Vancouver	omicron	2022-01-06	0.996	bc
Vancouver	omicron	2022-01-09	0.9876	bc
Vancouver	omicron	2022-01-13	1	bc
Vancouver	omicron	2022-01-16	0.9984	bc
Vancouver	omicron	2022-01-20	1	bc
Vancouver	omicron	2022-01-23	0.9998	bc
Vancouver	omicron	2022-01-27	1	bc
Vancouver	omicron	2022-01-30	1	bc
Vancouver	omicron	2022-02-03	1	bc
Vancouver	omicron	2022-02-06	1	bc
Vancouver	omicron	2022-02-10	1	bc
Vancouver	omicron	2022-02-13	1	bc
Winnipeg	alpha	2021-04-13	0.8645	mb
Winnipeg	alpha	2021-04-14	0.5715	mb
Winnipeg	alpha	2021-04-20	0.3275	mb
Winnipeg	alpha	2021-04-21	0.764	mb
Winnipeg	alpha	2021-04-27	0.88	mb
Winnipeg	alpha	2021-04-28	0.69275	mb
Winnipeg	alpha	2021-05-04	0.86	mb
Winnipeg	alpha	2021-05-05	0.7805	mb
Winnipeg	alpha	2021-05-11	0.7286	mb
Winnipeg	alpha	2021-05-12	0.662	mb
Winnipeg	alpha	2021-05-15	0.794333333333333	mb
Winnipeg	alpha	2021-05-16	0.765666666666667	mb
Winnipeg	alpha	2021-05-17	0.753333333333333	mb
Winnipeg	alpha	2021-05-18	0.775333333333333	mb
Winnipeg	alpha	2021-05-19	0.830333333333333	mb
Winnipeg	alpha	2021-05-21	1	mb
Winnipeg	alpha	2021-05-22	0.755333333333333	mb
Winnipeg	alpha	2021-05-23	0.752	mb
Winnipeg	alpha	2021-05-24	0.751	mb
Winnipeg	alpha	2021-05-25	0.871333333333333	mb
Winnipeg	alpha	2021-05-26	0.825	mb
Winnipeg	alpha	2021-05-28	0.817333333333333	mb
Winnipeg	alpha	2021-05-29	0.674333333333333	mb
Winnipeg	alpha	2021-05-30	0.661333333333333	mb
Winnipeg	alpha	2021-06-01	0.696666666666667	mb
Winnipeg	alpha	2021-06-02	0.777666666666667	mb
Winnipeg	alpha	2021-06-05	0.803333333333333	mb
Winnipeg	alpha	2021-06-06	0.739	mb
Winnipeg	alpha	2021-06-07	0.773333333333333	mb
Winnipeg	alpha	2021-06-08	0.72625	mb
Winnipeg	alpha	2021-06-09	0.341	mb
Winnipeg	alpha	2021-06-12	0.307666666666667	mb
Winnipeg	alpha	2021-06-13	0.746666666666667	mb
Winnipeg	alpha	2021-06-14	0.521333333333333	mb
Winnipeg	alpha	2021-06-15	0.780666666666667	mb
Winnipeg	alpha	2021-06-16	0.593	mb
Winnipeg	alpha	2021-06-19	0.699	mb
Winnipeg	alpha	2021-06-20	0.515	mb
Winnipeg	alpha	2021-06-21	0.662666666666667	mb
Winnipeg	alpha	2021-06-22	0.706333333333333	mb
Winnipeg	alpha	2021-06-23	0.612666666666667	mb
Winnipeg	alpha	2021-06-26	0.843	mb
Winnipeg	alpha	2021-06-27	0.828333333333333	mb
Winnipeg	alpha	2021-06-28	0.683666666666667	mb
Winnipeg	alpha	2021-06-30	0.726666666666667	mb
Winnipeg	alpha	2021-07-01	0.482	mb
Winnipeg	alpha	2021-07-03	0.545333333333333	mb
Winnipeg	alpha	2021-07-04	0.453666666666667	mb
Winnipeg	alpha	2021-07-05	0.764	mb
Winnipeg	alpha	2021-07-07	0.352333333333333	mb
Winnipeg	alpha	2021-07-08	0.378333333333333	mb
Winnipeg	alpha	2021-07-10	0.595	mb
Winnipeg	alpha	2021-07-11	0.696333333333333	mb
Winnipeg	alpha	2021-07-12	0.821333333333333	mb
Winnipeg	alpha	2021-07-14	0.506333333333333	mb
Winnipeg	alpha	2021-07-15	0.475333333333333	mb
Winnipeg	alpha	2021-07-17	0.526666666666667	mb
Winnipeg	alpha	2021-07-18	0.473	mb
Winnipeg	alpha	2021-07-19	0.676333333333333	mb
Winnipeg	alpha	2021-07-21	0.866666666666667	mb
Winnipeg	alpha	2021-07-22	0.52	mb
Winnipeg	alpha	2021-07-24	0	mb
Winnipeg	alpha	2021-07-25	0.137	mb
Winnipeg	alpha	2021-07-26	0.183	mb
Winnipeg	alpha	2021-07-28	0.498	mb
Winnipeg	alpha	2021-07-29	0.333333333333333	mb
Winnipeg	alpha	2021-07-31	0.281	mb
Winnipeg	alpha	2021-08-01	0	mb
Winnipeg	alpha	2021-08-02	0.461333333333333	mb
Winnipeg	alpha	2021-08-03	0.158333333333333	mb
Winnipeg	alpha	2021-08-04	0.379	mb
Winnipeg	alpha	2021-08-07	0	mb
Winnipeg	alpha	2021-08-08	0.0486666666666667	mb
Winnipeg	alpha	2021-08-09	0.093	mb
Winnipeg	alpha	2021-08-11	0.308333333333333	mb
Winnipeg	alpha	2021-08-12	0.294333333333333	mb
Winnipeg	alpha	2021-08-14	0.0603333333333333	mb
Winnipeg	alpha	2021-08-15	0.0466666666666667	mb
Winnipeg	alpha	2021-08-16	0	mb
Winnipeg	alpha	2021-08-18	0	mb
Winnipeg	alpha	2021-08-19	0.096	mb
Winnipeg	alpha	2021-08-21	0.0715	mb
Winnipeg	alpha	2021-08-22	0	mb
Winnipeg	alpha	2021-08-23	0	mb
Winnipeg	alpha	2021-08-25	0	mb
Winnipeg	alpha	2021-08-26	0	mb
Winnipeg	alpha	2021-08-28	0	mb
Winnipeg	alpha	2021-08-29	0	mb
Winnipeg	alpha	2021-08-30	0	mb
Winnipeg	alpha	2021-09-01	0.159333333333333	mb
Winnipeg	alpha	2021-09-02	0	mb
Winnipeg	alpha	2021-09-04	0.313	mb
Winnipeg	alpha	2021-09-05	0	mb
Winnipeg	alpha	2021-09-06	0	mb
Winnipeg	alpha	2021-09-08	0.0613333333333333	mb
Winnipeg	alpha	2021-09-09	0.176666666666667	mb
Winnipeg	alpha	2021-09-11	0	mb
Winnipeg	alpha	2021-09-12	0	mb
Winnipeg	alpha	2021-09-13	0	mb
Winnipeg	alpha	2021-09-15	0	mb
Winnipeg	alpha	2021-09-16	0	mb
Winnipeg	alpha	2021-09-18	0	mb
Winnipeg	alpha	2021-09-19	0	mb
Winnipeg	alpha	2021-09-20	0	mb
Winnipeg	alpha	2021-09-22	0	mb
Winnipeg	alpha	2021-09-23	0	mb
Winnipeg	alpha	2021-09-25	0	mb
Winnipeg	alpha	2021-09-26	0	mb
Winnipeg	alpha	2021-09-27	0	mb
Winnipeg	alpha	2021-09-29	0	mb
Winnipeg	alpha	2021-09-30	0.0463333333333333	mb
Winnipeg	delta	2021-04-13	0	mb
Winnipeg	delta	2021-04-14	0	mb
Winnipeg	delta	2021-04-20	0	mb
Winnipeg	delta	2021-04-21	0	mb
Winnipeg	delta	2021-04-27	0	mb
Winnipeg	delta	2021-04-28	0	mb
Winnipeg	delta	2021-05-04	0	mb
Winnipeg	delta	2021-05-05	0	mb
Winnipeg	delta	2021-05-11	0	mb
Winnipeg	delta	2021-05-12	0	mb
Winnipeg	delta	2021-05-15	0	mb
Winnipeg	delta	2021-05-16	0	mb
Winnipeg	delta	2021-05-17	0	mb
Winnipeg	delta	2021-05-18	0	mb
Winnipeg	delta	2021-05-19	0	mb
Winnipeg	delta	2021-05-21	0	mb
Winnipeg	delta	2021-05-22	0	mb
Winnipeg	delta	2021-05-23	0	mb
Winnipeg	delta	2021-05-24	0	mb
Winnipeg	delta	2021-05-25	0	mb
Winnipeg	delta	2021-05-26	0	mb
Winnipeg	delta	2021-05-28	0	mb
Winnipeg	delta	2021-05-29	0	mb
Winnipeg	delta	2021-05-30	0	mb
Winnipeg	delta	2021-06-01	0	mb
Winnipeg	delta	2021-06-02	0	mb
Winnipeg	delta	2021-06-05	0	mb
Winnipeg	delta	2021-06-06	0	mb
Winnipeg	delta	2021-06-07	0	mb
Winnipeg	delta	2021-06-08	0	mb
Winnipeg	delta	2021-06-09	0	mb
Winnipeg	delta	2021-06-12	0	mb
Winnipeg	delta	2021-06-13	0	mb
Winnipeg	delta	2021-06-14	0	mb
Winnipeg	delta	2021-06-15	0	mb
Winnipeg	delta	2021-06-16	0	mb
Winnipeg	delta	2021-06-19	0	mb
Winnipeg	delta	2021-06-20	0	mb
Winnipeg	delta	2021-06-21	0	mb
Winnipeg	delta	2021-06-22	0	mb
Winnipeg	delta	2021-06-23	0	mb
Winnipeg	delta	2021-06-26	0	mb
Winnipeg	delta	2021-06-27	0	mb
Winnipeg	delta	2021-06-28	0	mb
Winnipeg	delta	2021-06-30	0	mb
Winnipeg	delta	2021-07-01	0	mb
Winnipeg	delta	2021-07-03	0	mb
Winnipeg	delta	2021-07-04	0	mb
Winnipeg	delta	2021-07-05	0	mb
Winnipeg	delta	2021-07-07	0	mb
Winnipeg	delta	2021-07-08	0	mb
Winnipeg	delta	2021-07-10	0	mb
Winnipeg	delta	2021-07-11	0	mb
Winnipeg	delta	2021-07-12	0	mb
Winnipeg	delta	2021-07-14	0	mb
Winnipeg	delta	2021-07-15	0	mb
Winnipeg	delta	2021-07-17	0.666666666666667	mb
Winnipeg	delta	2021-07-18	1	mb
Winnipeg	delta	2021-07-19	0.666666666666667	mb
Winnipeg	delta	2021-07-21	0	mb
Winnipeg	delta	2021-07-22	0	mb
Winnipeg	delta	2021-07-24	1	mb
Winnipeg	delta	2021-07-25	0.666666666666667	mb
Winnipeg	delta	2021-07-26	0	mb
Winnipeg	delta	2021-07-28	0.333333333333333	mb
Winnipeg	delta	2021-07-29	0.333333333333333	mb
Winnipeg	delta	2021-07-31	0	mb
Winnipeg	delta	2021-08-01	0	mb
Winnipeg	delta	2021-08-02	0.333333333333333	mb
Winnipeg	delta	2021-08-03	1	mb
Winnipeg	delta	2021-08-04	0.196333333333333	mb
Winnipeg	delta	2021-08-07	0.896333333333333	mb
Winnipeg	delta	2021-08-08	0.935	mb
Winnipeg	delta	2021-08-09	0.73	mb
Winnipeg	delta	2021-08-11	0.480333333333333	mb
Winnipeg	delta	2021-08-12	0.666666666666667	mb
Winnipeg	delta	2021-08-14	1	mb
Winnipeg	delta	2021-08-15	1	mb
Winnipeg	delta	2021-08-16	0.666666666666667	mb
Winnipeg	delta	2021-08-18	1	mb
Winnipeg	delta	2021-08-19	0.666666666666667	mb
Winnipeg	delta	2021-08-21	0	mb
Winnipeg	delta	2021-08-22	0	mb
Winnipeg	delta	2021-08-23	0	mb
Winnipeg	delta	2021-08-25	0	mb
Winnipeg	delta	2021-08-26	0	mb
Winnipeg	delta	2021-08-28	0.872333333333333	mb
Winnipeg	delta	2021-08-29	0.666666666666667	mb
Winnipeg	delta	2021-08-30	1	mb
Winnipeg	delta	2021-09-01	0.333333333333333	mb
Winnipeg	delta	2021-09-02	1	mb
Winnipeg	delta	2021-09-04	1	mb
Winnipeg	delta	2021-09-05	1	mb
Winnipeg	delta	2021-09-06	1	mb
Winnipeg	delta	2021-09-08	0.427	mb
Winnipeg	delta	2021-09-09	0.442666666666667	mb
Winnipeg	delta	2021-09-11	0.811333333333333	mb
Winnipeg	delta	2021-09-12	1	mb
Winnipeg	delta	2021-09-13	0.988	mb
Winnipeg	delta	2021-09-15	1	mb
Winnipeg	delta	2021-09-16	1	mb
Winnipeg	delta	2021-09-18	0.244333333333333	mb
Winnipeg	delta	2021-09-19	0.831	mb
Winnipeg	delta	2021-09-20	0.666666666666667	mb
Winnipeg	delta	2021-09-22	1	mb
Winnipeg	delta	2021-09-23	1	mb
Winnipeg	delta	2021-09-25	1	mb
Winnipeg	delta	2021-09-26	0.666666666666667	mb
Winnipeg	delta	2021-09-27	1	mb
Winnipeg	delta	2021-09-29	1	mb
Winnipeg	delta	2021-09-30	1	mb
Winnipeg	delta	2021-10-02	1	mb
Winnipeg	delta	2021-10-03	0.666666666666667	mb
Winnipeg	delta	2021-10-04	1	mb
Winnipeg	delta	2021-10-06	1	mb
Winnipeg	delta	2021-10-07	0.666666666666667	mb
Winnipeg	delta	2021-10-09	1	mb
Winnipeg	delta	2021-10-10	1	mb
Winnipeg	delta	2021-10-11	1	mb
Winnipeg	delta	2021-10-13	1	mb
Winnipeg	delta	2021-10-14	1	mb
Winnipeg	delta	2021-10-16	1	mb
Winnipeg	delta	2021-10-17	0.333333333333333	mb
Winnipeg	delta	2021-10-18	1	mb
Winnipeg	delta	2021-10-20	0.887333333333333	mb
Winnipeg	delta	2021-10-21	0.0293333333333333	mb
Winnipeg	delta	2021-10-27	1	mb
Winnipeg	delta	2021-10-28	1	mb
Winnipeg	delta	2021-10-30	1	mb
Winnipeg	delta	2021-10-31	0.887666666666667	mb
Winnipeg	delta	2021-11-01	1	mb
Winnipeg	delta	2021-11-03	1	mb
Winnipeg	delta	2021-11-04	1	mb
Winnipeg	delta	2021-11-06	1	mb
Winnipeg	delta	2021-11-07	1	mb
Winnipeg	delta	2021-11-08	1	mb
Winnipeg	delta	2021-11-10	1	mb
Winnipeg	delta	2021-11-11	1	mb
Winnipeg	delta	2021-11-13	1	mb
Winnipeg	delta	2021-11-14	1	mb
Winnipeg	delta	2021-11-15	1	mb
Winnipeg	delta	2021-11-17	1	mb
Winnipeg	delta	2021-11-18	1	mb
Winnipeg	delta	2021-11-20	1	mb
Winnipeg	delta	2021-11-21	1	mb
Winnipeg	delta	2021-11-22	1	mb
Winnipeg	delta	2021-11-24	1	mb
Winnipeg	delta	2021-11-25	1	mb
Winnipeg	delta	2021-11-27	1	mb
Winnipeg	delta	2021-11-28	1	mb
Winnipeg	delta	2021-11-29	1	mb
Winnipeg	delta	2021-12-01	1	mb
Winnipeg	delta	2021-12-02	1	mb
Winnipeg	delta	2021-12-04	1	mb
Winnipeg	delta	2021-12-05	1	mb
Winnipeg	delta	2021-12-06	1	mb
Winnipeg	delta	2021-12-08	1	mb
Winnipeg	delta	2021-12-09	0.666666666666667	mb
Winnipeg	delta	2021-12-11	1	mb
Winnipeg	delta	2021-12-12	1	mb
Winnipeg	delta	2021-12-13	1	mb
Winnipeg	delta	2021-12-15	1	mb
Winnipeg	delta	2021-12-16	1	mb
Winnipeg	delta	2021-12-18	1	mb
Winnipeg	delta	2021-12-19	1	mb
Winnipeg	delta	2021-12-20	1	mb
Winnipeg	delta	2021-12-22	0.291333333333333	mb
Winnipeg	delta	2021-12-23	0.054	mb
Winnipeg	delta	2021-12-25	0.0976666666666667	mb
Winnipeg	delta	2021-12-26	0.264	mb
Winnipeg	delta	2021-12-27	0.061	mb
Winnipeg	delta	2021-12-29	0.956	mb
Winnipeg	delta	2021-12-30	0.950333333333333	mb
Winnipeg	delta	2022-01-01	0.017	mb
Winnipeg	delta	2022-01-02	0.062	mb
Winnipeg	delta	2022-01-03	0.017	mb
Winnipeg	delta	2022-01-05	0.011	mb
Winnipeg	delta	2022-01-06	0.0176666666666667	mb
Winnipeg	delta	2022-01-08	0.0166666666666667	mb
Winnipeg	delta	2022-01-09	0.008	mb
Winnipeg	delta	2022-01-10	0.0153333333333333	mb
Winnipeg	delta	2022-01-12	0.012	mb
Winnipeg	delta	2022-01-13	0.00833333333333333	mb
Winnipeg	delta	2022-01-15	0	mb
Winnipeg	delta	2022-01-16	0	mb
Winnipeg	delta	2022-01-17	0	mb
Winnipeg	delta	2022-01-19	0	mb
Winnipeg	delta	2022-01-20	0	mb
Winnipeg	delta	2022-01-22	0	mb
Winnipeg	delta	2022-01-23	0	mb
Winnipeg	delta	2022-01-24	0	mb
Winnipeg	delta	2022-01-26	0	mb
Winnipeg	delta	2022-01-27	0	mb
Winnipeg	delta	2022-01-29	0	mb
Winnipeg	delta	2022-01-30	0	mb
Winnipeg	delta	2022-01-31	0	mb
Winnipeg	delta	2022-02-02	0	mb
Winnipeg	delta	2022-02-03	0	mb
Winnipeg	delta	2022-02-05	0.00166666666666667	mb
Winnipeg	delta	2022-02-06	0.000666666666666667	mb
Winnipeg	delta	2022-02-07	0.01	mb
Winnipeg	delta	2022-02-09	0.006	mb
Winnipeg	delta	2022-02-10	0.0383333333333333	mb
Winnipeg	delta	2022-02-12	0	mb
Winnipeg	delta	2022-02-13	0	mb
Winnipeg	delta	2022-02-14	0.006	mb
Winnipeg	delta	2022-02-16	0	mb
Winnipeg	delta	2022-02-17	0	mb
Winnipeg	omicron	2021-12-22	0.943	mb
Winnipeg	omicron	2021-12-23	0.940333333333333	mb
Winnipeg	omicron	2021-12-25	0.956666666666667	mb
Winnipeg	omicron	2021-12-26	0.923666666666667	mb
Winnipeg	omicron	2021-12-27	0.971333333333333	mb
Winnipeg	omicron	2021-12-29	0.966333333333333	mb
Winnipeg	omicron	2021-12-30	0.984	mb
Winnipeg	omicron	2022-01-01	0.989333333333333	mb
Winnipeg	omicron	2022-01-02	0.95	mb
Winnipeg	omicron	2022-01-03	0.989	mb
Winnipeg	omicron	2022-01-05	0.986333333333333	mb
Winnipeg	omicron	2022-01-06	0.980333333333333	mb
Winnipeg	omicron	2022-01-08	0.959333333333333	mb
Winnipeg	omicron	2022-01-09	0.986666666666667	mb
Winnipeg	omicron	2022-01-10	0.945	mb
Winnipeg	omicron	2022-01-12	0.984666666666667	mb
Winnipeg	omicron	2022-01-13	0.975333333333333	mb
Winnipeg	omicron	2022-01-15	0.885333333333333	mb
Winnipeg	omicron	2022-01-16	0.925	mb
Winnipeg	omicron	2022-01-17	0.926333333333333	mb
Winnipeg	omicron	2022-01-19	0.986666666666667	mb
Winnipeg	omicron	2022-01-20	0.998666666666667	mb
Winnipeg	omicron	2022-01-22	0.998666666666667	mb
Winnipeg	omicron	2022-01-23	0.999	mb
Winnipeg	omicron	2022-01-24	0.997	mb
Winnipeg	omicron	2022-01-26	0.999666666666667	mb
Winnipeg	omicron	2022-01-27	0.998	mb
Winnipeg	omicron	2022-01-29	0.998	mb
Winnipeg	omicron	2022-01-30	0.996333333333333	mb
Winnipeg	omicron	2022-01-31	0.999	mb
Winnipeg	omicron	2022-02-02	1	mb
Winnipeg	omicron	2022-02-03	0.974666666666667	mb
Winnipeg	omicron	2022-02-05	0.996666666666667	mb
Winnipeg	omicron	2022-02-06	1	mb
Winnipeg	omicron	2022-02-07	0.978	mb
Winnipeg	omicron	2022-02-09	1	mb
Winnipeg	omicron	2022-02-10	0.987333333333333	mb
Winnipeg	omicron	2022-02-12	0.990333333333333	mb
Winnipeg	omicron	2022-02-13	0.992666666666667	mb
Winnipeg	omicron	2022-02-14	1	mb
Winnipeg	omicron	2022-02-16	0.991333333333333	mb
Winnipeg	omicron	2022-02-17	1	mb
Halifax	alpha	2021-03-08	0	nl
Halifax	alpha	2021-03-10	0.333333333333333	nl
Halifax	alpha	2021-03-12	0.333333333333333	nl
Halifax	alpha	2021-03-15	0.333333333333333	nl
Halifax	alpha	2021-03-17	0	nl
Halifax	alpha	2021-03-19	0	nl
Halifax	alpha	2021-03-22	0.133	nl
Halifax	alpha	2021-03-24	0.039	nl
Halifax	alpha	2021-03-26	0	nl
Halifax	alpha	2021-03-29	0	nl
Halifax	alpha	2021-03-31	0	nl
Halifax	alpha	2021-04-05	0	nl
Halifax	alpha	2021-04-07	0	nl
Halifax	alpha	2021-04-12	0	nl
Halifax	alpha	2021-04-14	0.333333333333333	nl
Halifax	alpha	2021-04-19	0.546333333333333	nl
Halifax	alpha	2021-04-21	0.756	nl
Halifax	alpha	2021-04-26	0.889	nl
Halifax	alpha	2021-04-28	0.832666666666667	nl
Halifax	alpha	2021-05-03	0.597333333333333	nl
Halifax	alpha	2021-05-05	0.845666666666667	nl
Halifax	alpha	2021-05-10	0.76	nl
Halifax	alpha	2021-05-12	0.742333333333333	nl
Halifax	alpha	2021-05-17	0.851666666666667	nl
Halifax	alpha	2021-05-19	0.956333333333333	nl
Halifax	alpha	2021-05-24	0.874	nl
Halifax	alpha	2021-05-26	0.450666666666667	nl
Halifax	alpha	2021-05-31	0.527666666666667	nl
Halifax	alpha	2021-06-02	0.270333333333333	nl
Halifax	alpha	2021-06-07	0.834	nl
Halifax	alpha	2021-06-09	1	nl
Halifax	alpha	2021-06-14	1	nl
Halifax	alpha	2021-06-16	0.814333333333333	nl
Halifax	alpha	2021-06-21	0.531	nl
Halifax	alpha	2021-06-23	0.666666666666667	nl
Halifax	alpha	2021-06-28	0.333333333333333	nl
Halifax	alpha	2021-06-30	0.186333333333333	nl
Halifax	alpha	2021-07-05	0.333333333333333	nl
Halifax	alpha	2021-07-07	0.5	nl
Halifax	alpha	2021-07-08	0	nl
Halifax	alpha	2021-07-12	0.333333333333333	nl
Halifax	alpha	2021-07-14	0	nl
Halifax	alpha	2021-07-19	0.333333333333333	nl
Halifax	alpha	2021-07-22	0.666666666666667	nl
Halifax	alpha	2021-07-26	0.333333333333333	nl
Halifax	alpha	2021-07-28	0	nl
Halifax	alpha	2021-08-02	0	nl
Halifax	alpha	2021-08-04	0	nl
Halifax	alpha	2021-08-09	0	nl
Halifax	alpha	2021-08-11	0.5	nl
Halifax	alpha	2021-08-16	0	nl
Halifax	alpha	2021-08-18	0	nl
Halifax	alpha	2021-08-23	0	nl
Halifax	alpha	2021-08-25	0	nl
Halifax	alpha	2021-08-30	0	nl
Halifax	alpha	2021-09-01	0	nl
Halifax	alpha	2021-09-06	0	nl
Halifax	alpha	2021-09-08	0	nl
Halifax	alpha	2021-09-13	0	nl
Halifax	alpha	2021-09-15	0	nl
Halifax	alpha	2021-09-20	0	nl
Halifax	alpha	2021-09-22	0	nl
Halifax	alpha	2021-09-27	0	nl
Halifax	alpha	2021-09-29	0	nl
Halifax	delta	2021-03-08	0	nl
Halifax	delta	2021-03-10	0	nl
Halifax	delta	2021-03-12	0	nl
Halifax	delta	2021-03-15	0	nl
Halifax	delta	2021-03-17	0	nl
Halifax	delta	2021-03-19	0	nl
Halifax	delta	2021-03-22	0	nl
Halifax	delta	2021-03-24	0	nl
Halifax	delta	2021-03-26	0	nl
Halifax	delta	2021-03-29	0	nl
Halifax	delta	2021-03-31	0	nl
Halifax	delta	2021-04-05	0	nl
Halifax	delta	2021-04-07	0	nl
Halifax	delta	2021-04-12	0	nl
Halifax	delta	2021-04-14	0	nl
Halifax	delta	2021-04-19	0	nl
Halifax	delta	2021-04-21	0	nl
Halifax	delta	2021-04-26	0	nl
Halifax	delta	2021-04-28	0	nl
Halifax	delta	2021-05-03	0	nl
Halifax	delta	2021-05-05	0	nl
Halifax	delta	2021-05-10	0	nl
Halifax	delta	2021-05-12	0	nl
Halifax	delta	2021-05-17	0	nl
Halifax	delta	2021-05-19	0	nl
Halifax	delta	2021-05-24	0	nl
Halifax	delta	2021-05-26	0	nl
Halifax	delta	2021-05-31	0	nl
Halifax	delta	2021-06-02	0	nl
Halifax	delta	2021-06-07	0	nl
Halifax	delta	2021-06-09	0	nl
Halifax	delta	2021-06-14	0	nl
Halifax	delta	2021-06-16	0	nl
Halifax	delta	2021-06-21	0	nl
Halifax	delta	2021-06-23	0	nl
Halifax	delta	2021-06-28	0	nl
Halifax	delta	2021-06-30	0	nl
Halifax	delta	2021-07-05	0	nl
Halifax	delta	2021-07-07	0	nl
Halifax	delta	2021-07-08	0	nl
Halifax	delta	2021-07-12	0	nl
Halifax	delta	2021-07-14	0	nl
Halifax	delta	2021-07-19	0	nl
Halifax	delta	2021-07-22	0	nl
Halifax	delta	2021-07-26	0	nl
Halifax	delta	2021-07-28	0	nl
Halifax	delta	2021-08-02	0	nl
Halifax	delta	2021-08-04	0.333333333333333	nl
Halifax	delta	2021-08-09	0	nl
Halifax	delta	2021-08-11	0	nl
Halifax	delta	2021-08-16	0	nl
Halifax	delta	2021-08-18	0	nl
Halifax	delta	2021-08-23	0.666666666666667	nl
Halifax	delta	2021-08-25	0	nl
Halifax	delta	2021-08-30	0.51225	nl
Halifax	delta	2021-09-01	0	nl
Halifax	delta	2021-09-06	1	nl
Halifax	delta	2021-09-08	0.666666666666667	nl
Halifax	delta	2021-09-13	0.666666666666667	nl
Halifax	delta	2021-09-15	0.666666666666667	nl
Halifax	delta	2021-09-20	0.666666666666667	nl
Halifax	delta	2021-09-22	0.666666666666667	nl
Halifax	delta	2021-09-27	0	nl
Halifax	delta	2021-09-29	0.333333333333333	nl
Halifax	delta	2021-10-04	0.666666666666667	nl
Halifax	delta	2021-10-06	1	nl
Halifax	delta	2021-10-11	0.75	nl
Halifax	delta	2021-10-13	1	nl
Halifax	delta	2021-10-18	0.839	nl
Halifax	delta	2021-10-20	0.666666666666667	nl
Halifax	delta	2021-10-25	1	nl
Halifax	delta	2021-10-27	0.581333333333333	nl
Halifax	delta	2021-11-01	0	nl
Halifax	delta	2021-11-03	0.666666666666667	nl
Halifax	delta	2021-11-08	1	nl
Halifax	delta	2021-11-10	0.666666666666667	nl
Halifax	delta	2021-11-15	0.333333333333333	nl
Halifax	delta	2021-11-17	0.06	nl
Halifax	delta	2021-11-22	0.333333333333333	nl
Halifax	delta	2021-11-24	0.333333333333333	nl
Halifax	delta	2021-11-29	0	nl
Halifax	delta	2021-12-01	0	nl
Halifax	delta	2021-12-06	0	nl
Halifax	delta	2021-12-08	0	nl
Halifax	delta	2021-12-09	0	nl
Halifax	delta	2021-12-13	0	nl
Halifax	delta	2021-12-15	0.0223333333333333	nl
Halifax	delta	2021-12-20	0	nl
Halifax	delta	2021-12-22	0.00566666666666667	nl
Halifax	delta	2021-12-27	0.000666666666666667	nl
Halifax	delta	2021-12-29	0	nl
Halifax	delta	2022-01-03	0.000666666666666667	nl
Halifax	delta	2022-01-05	0	nl
Halifax	delta	2022-01-10	0	nl
Halifax	delta	2022-01-12	0	nl
Halifax	delta	2022-01-17	0	nl
Halifax	delta	2022-01-19	0	nl
Halifax	delta	2022-01-24	0	nl
Halifax	delta	2022-01-26	0	nl
Halifax	delta	2022-01-31	0.001	nl
Halifax	delta	2022-02-02	0	nl
Halifax	delta	2022-02-07	0	nl
Halifax	delta	2022-02-09	0	nl
Halifax	omicron	2021-12-06	0	nl
Halifax	omicron	2021-12-08	1	nl
Halifax	omicron	2021-12-20	1	nl
Halifax	omicron	2021-12-22	0.9925	nl
Halifax	omicron	2021-12-27	0.978666666666667	nl
Halifax	omicron	2021-12-29	0.994	nl
Halifax	omicron	2022-01-03	0.966333333333333	nl
Halifax	omicron	2022-01-05	1	nl
Halifax	omicron	2022-01-10	1	nl
Halifax	omicron	2022-01-12	1	nl
Halifax	omicron	2022-01-17	0.993333333333333	nl
Halifax	omicron	2022-01-19	1	nl
Halifax	omicron	2022-01-24	1	nl
Halifax	omicron	2022-01-26	1	nl
Halifax	omicron	2022-01-31	1	nl
Halifax	omicron	2022-02-02	1	nl
Halifax	omicron	2022-02-07	1	nl
Halifax	omicron	2022-02-09	1	nl
Toronto	alpha	2021-03-11	0.61625	on
Toronto	alpha	2021-03-14	0.5845	on
Toronto	alpha	2021-03-16	0.388	on
Toronto	alpha	2021-03-18	0.559	on
Toronto	alpha	2021-03-21	0.68275	on
Toronto	alpha	2021-03-23	0.74125	on
Toronto	alpha	2021-03-25	0.834	on
Toronto	alpha	2021-03-28	0.601666666666667	on
Toronto	alpha	2021-03-30	0.84425	on
Toronto	alpha	2021-04-01	0.80425	on
Toronto	alpha	2021-04-04	0.791	on
Toronto	alpha	2021-04-06	0.855	on
Toronto	alpha	2021-04-08	0.866	on
Toronto	alpha	2021-04-11	0.91425	on
Toronto	alpha	2021-04-13	0.86775	on
Toronto	alpha	2021-04-15	0.9	on
Toronto	alpha	2021-04-18	0.8535	on
Toronto	alpha	2021-04-20	0.7535	on
Toronto	alpha	2021-04-22	0.671	on
Toronto	alpha	2021-04-25	0.84125	on
Toronto	alpha	2021-04-27	0.9075	on
Toronto	alpha	2021-04-29	0.89375	on
Toronto	alpha	2021-05-02	0.86725	on
Toronto	alpha	2021-05-04	0.88125	on
Toronto	alpha	2021-05-09	0.774	on
Toronto	alpha	2021-05-11	0.75625	on
Toronto	alpha	2021-05-16	0.785	on
Toronto	alpha	2021-05-18	0.85175	on
Toronto	alpha	2021-05-23	0.62525	on
Toronto	alpha	2021-05-25	0.711	on
Toronto	alpha	2021-05-30	0.73325	on
Toronto	alpha	2021-06-01	0.6255	on
Toronto	alpha	2021-06-06	0.46025	on
Toronto	alpha	2021-06-10	0.6855	on
Toronto	alpha	2021-06-13	0.355	on
Toronto	alpha	2021-06-15	0.3575	on
Toronto	alpha	2021-06-20	0.288	on
Toronto	alpha	2021-06-22	0.49025	on
Toronto	alpha	2021-06-27	0.25	on
Toronto	alpha	2021-06-29	0.5	on
Toronto	alpha	2021-07-04	0.12575	on
Toronto	alpha	2021-07-06	0.4155	on
Toronto	alpha	2021-07-11	0	on
Toronto	alpha	2021-07-15	0	on
Toronto	alpha	2021-07-18	0	on
Toronto	alpha	2021-07-20	0.128	on
Toronto	alpha	2021-07-25	0	on
Toronto	alpha	2021-07-27	0	on
Toronto	alpha	2021-08-01	0.14575	on
Toronto	alpha	2021-08-03	0	on
Toronto	alpha	2021-08-08	0	on
Toronto	alpha	2021-08-10	0.02375	on
Toronto	alpha	2021-08-15	0.004	on
Toronto	alpha	2021-08-17	0	on
Toronto	alpha	2021-08-22	0.02875	on
Toronto	alpha	2021-08-24	0	on
Toronto	alpha	2021-08-29	0	on
Toronto	alpha	2021-09-12	0	on
Toronto	alpha	2021-09-14	0	on
Toronto	alpha	2021-09-19	0	on
Toronto	alpha	2021-09-21	0	on
Toronto	alpha	2021-09-26	0	on
Toronto	alpha	2021-09-28	0	on
Toronto	delta	2021-03-11	0	on
Toronto	delta	2021-03-14	0	on
Toronto	delta	2021-03-16	0	on
Toronto	delta	2021-03-18	0	on
Toronto	delta	2021-03-21	0	on
Toronto	delta	2021-03-23	0	on
Toronto	delta	2021-03-25	0	on
Toronto	delta	2021-03-28	0	on
Toronto	delta	2021-03-30	0	on
Toronto	delta	2021-04-01	0	on
Toronto	delta	2021-04-04	0	on
Toronto	delta	2021-04-06	0	on
Toronto	delta	2021-04-08	0	on
Toronto	delta	2021-04-11	0	on
Toronto	delta	2021-04-13	0	on
Toronto	delta	2021-04-15	0	on
Toronto	delta	2021-04-18	0	on
Toronto	delta	2021-04-20	0	on
Toronto	delta	2021-04-22	0	on
Toronto	delta	2021-04-25	0	on
Toronto	delta	2021-04-27	0	on
Toronto	delta	2021-04-29	0	on
Toronto	delta	2021-05-02	0	on
Toronto	delta	2021-05-04	0	on
Toronto	delta	2021-05-09	0	on
Toronto	delta	2021-05-11	0	on
Toronto	delta	2021-05-16	0	on
Toronto	delta	2021-05-18	0	on
Toronto	delta	2021-05-23	0	on
Toronto	delta	2021-05-25	0	on
Toronto	delta	2021-05-30	0	on
Toronto	delta	2021-06-01	0	on
Toronto	delta	2021-06-06	0	on
Toronto	delta	2021-06-10	0	on
Toronto	delta	2021-06-13	0	on
Toronto	delta	2021-06-15	0	on
Toronto	delta	2021-06-20	0	on
Toronto	delta	2021-06-22	0	on
Toronto	delta	2021-06-27	0	on
Toronto	delta	2021-06-29	0	on
Toronto	delta	2021-07-04	0	on
Toronto	delta	2021-07-06	0	on
Toronto	delta	2021-07-11	0.25	on
Toronto	delta	2021-07-15	0	on
Toronto	delta	2021-07-18	0.5	on
Toronto	delta	2021-07-20	0.25	on
Toronto	delta	2021-07-25	0.5	on
Toronto	delta	2021-07-27	0.333333333333333	on
Toronto	delta	2021-08-01	0.47925	on
Toronto	delta	2021-08-03	1	on
Toronto	delta	2021-08-08	0.75	on
Toronto	delta	2021-08-10	0.75	on
Toronto	delta	2021-08-15	1	on
Toronto	delta	2021-08-17	1	on
Toronto	delta	2021-08-22	0	on
Toronto	delta	2021-08-24	1	on
Toronto	delta	2021-08-29	1	on
Toronto	delta	2021-09-12	1	on
Toronto	delta	2021-09-14	1	on
Toronto	delta	2021-09-19	1	on
Toronto	delta	2021-09-21	1	on
Toronto	delta	2021-09-26	1	on
Toronto	delta	2021-09-28	1	on
Toronto	delta	2021-10-03	1	on
Toronto	delta	2021-10-05	1	on
Toronto	delta	2021-10-10	1	on
Toronto	delta	2021-10-12	1	on
Toronto	delta	2021-10-17	0.755	on
Toronto	delta	2021-10-19	1	on
Toronto	delta	2021-10-24	1	on
Toronto	delta	2021-10-26	0.75	on
Toronto	delta	2021-10-31	0.75	on
Toronto	delta	2021-11-02	0.5	on
Toronto	delta	2021-11-07	1	on
Toronto	delta	2021-11-09	0.75	on
Toronto	delta	2021-11-14	1	on
Toronto	delta	2021-11-16	1	on
Toronto	delta	2021-11-21	1	on
Toronto	delta	2021-11-23	1	on
Toronto	delta	2021-11-28	1	on
Toronto	delta	2021-11-30	1	on
Toronto	delta	2021-12-05	1	on
Toronto	delta	2021-12-07	1	on
Toronto	delta	2021-12-12	1	on
Toronto	delta	2021-12-14	1	on
Toronto	delta	2021-12-19	0.478333333333333	on
Toronto	delta	2021-12-21	0.06175	on
Toronto	delta	2021-12-26	0.01125	on
Toronto	delta	2021-12-28	0.0115	on
Toronto	delta	2022-01-02	0.00675	on
Toronto	delta	2022-01-04	0.014	on
Toronto	delta	2022-01-09	0.00325	on
Toronto	delta	2022-01-11	0.02475	on
Toronto	delta	2022-01-16	0	on
Toronto	delta	2022-01-18	0	on
Toronto	delta	2022-01-23	0	on
Toronto	delta	2022-01-25	0	on
Toronto	delta	2022-01-30	0	on
Toronto	delta	2022-02-01	0	on
Toronto	delta	2022-02-06	0	on
Toronto	delta	2022-02-08	0	on
Toronto	delta	2022-02-13	0	on
Toronto	delta	2022-02-15	0	on
Toronto	omicron	2021-12-07	0	on
Toronto	omicron	2021-12-12	0.59275	on
Toronto	omicron	2021-12-14	0.781	on
Toronto	omicron	2021-12-19	0.808333333333333	on
Toronto	omicron	2021-12-21	0.987	on
Toronto	omicron	2021-12-26	0.988	on
Toronto	omicron	2021-12-28	0.98675	on
Toronto	omicron	2022-01-02	0.9905	on
Toronto	omicron	2022-01-04	0.9935	on
Toronto	omicron	2022-01-09	0.992	on
Toronto	omicron	2022-01-11	0.9805	on
Toronto	omicron	2022-01-16	0.9985	on
Toronto	omicron	2022-01-18	0.996333333333333	on
Toronto	omicron	2022-01-23	0.9995	on
Toronto	omicron	2022-01-25	1	on
Toronto	omicron	2022-01-30	1	on
Toronto	omicron	2022-02-01	1	on
Toronto	omicron	2022-02-06	0.990333333333333	on
Toronto	omicron	2022-02-08	1	on
Toronto	omicron	2022-02-13	1	on
Toronto	omicron	2022-02-15	1	on
Montreal	alpha	2021-03-09	0	qc
Montreal	alpha	2021-03-11	0.144	qc
Montreal	alpha	2021-03-14	0.2105	qc
Montreal	alpha	2021-03-17	0.163	qc
Montreal	alpha	2021-03-18	0.208	qc
Montreal	alpha	2021-03-21	0.152	qc
Montreal	alpha	2021-03-23	0.3265	qc
Montreal	alpha	2021-03-25	0.049	qc
Montreal	alpha	2021-03-28	0.2425	qc
Montreal	alpha	2021-04-01	0.47	qc
Montreal	alpha	2021-04-04	0.3115	qc
Montreal	alpha	2021-04-07	0.492	qc
Montreal	alpha	2021-04-10	0.55	qc
Montreal	alpha	2021-04-14	0.571	qc
Montreal	alpha	2021-04-17	0.5635	qc
Montreal	alpha	2021-04-21	0.518	qc
Montreal	alpha	2021-04-24	0.461	qc
Montreal	alpha	2021-04-28	0.7945	qc
Montreal	alpha	2021-05-01	0.5055	qc
Montreal	alpha	2021-05-05	0.4435	qc
Montreal	alpha	2021-05-08	0.5915	qc
Montreal	alpha	2021-05-12	0.6935	qc
Montreal	alpha	2021-05-15	0.8275	qc
Montreal	alpha	2021-05-19	0.679	qc
Montreal	alpha	2021-05-22	0.454	qc
Montreal	alpha	2021-05-26	1	qc
Montreal	alpha	2021-05-29	0.7365	qc
Montreal	alpha	2021-06-02	1	qc
Montreal	alpha	2021-06-05	0.5	qc
Montreal	alpha	2021-06-09	0.7925	qc
Montreal	alpha	2021-06-12	1	qc
Montreal	alpha	2021-06-16	0	qc
Montreal	alpha	2021-06-19	1	qc
Montreal	alpha	2021-06-20	0.576	qc
Montreal	alpha	2021-06-23	0.5	qc
Montreal	alpha	2021-06-26	0	qc
Montreal	alpha	2021-06-30	1	qc
Montreal	alpha	2021-07-03	0.5	qc
Montreal	alpha	2021-07-07	0.8775	qc
Montreal	alpha	2021-07-10	0.5	qc
Montreal	alpha	2021-07-14	0	qc
Montreal	alpha	2021-07-17	0.5	qc
Montreal	alpha	2021-07-21	0.2155	qc
Montreal	alpha	2021-07-24	1	qc
Montreal	alpha	2021-07-28	0.3035	qc
Montreal	alpha	2021-07-31	0.788	qc
Montreal	alpha	2021-08-04	0.1135	qc
Montreal	alpha	2021-08-07	0.592	qc
Montreal	alpha	2021-08-11	0.0395	qc
Montreal	alpha	2021-08-14	0	qc
Montreal	alpha	2021-08-18	0	qc
Montreal	alpha	2021-08-21	0.0645	qc
Montreal	alpha	2021-08-25	0.0425	qc
Montreal	alpha	2021-08-28	0	qc
Montreal	alpha	2021-09-01	0	qc
Montreal	alpha	2021-09-04	0	qc
Montreal	alpha	2021-09-08	0	qc
Montreal	alpha	2021-09-11	0	qc
Montreal	alpha	2021-09-15	0	qc
Montreal	alpha	2021-09-18	0	qc
Montreal	alpha	2021-09-22	0	qc
Montreal	alpha	2021-09-25	0.014	qc
Montreal	alpha	2021-09-29	0	qc
Montreal	delta	2021-03-09	0	qc
Montreal	delta	2021-03-11	0	qc
Montreal	delta	2021-03-14	0	qc
Montreal	delta	2021-03-17	0	qc
Montreal	delta	2021-03-18	0	qc
Montreal	delta	2021-03-21	0	qc
Montreal	delta	2021-03-23	0	qc
Montreal	delta	2021-03-25	0	qc
Montreal	delta	2021-03-28	0	qc
Montreal	delta	2021-04-01	0	qc
Montreal	delta	2021-04-04	0	qc
Montreal	delta	2021-04-07	0	qc
Montreal	delta	2021-04-10	0	qc
Montreal	delta	2021-04-14	0	qc
Montreal	delta	2021-04-17	0	qc
Montreal	delta	2021-04-21	0	qc
Montreal	delta	2021-04-24	0	qc
Montreal	delta	2021-04-28	0	qc
Montreal	delta	2021-05-01	0	qc
Montreal	delta	2021-05-05	0	qc
Montreal	delta	2021-05-08	0	qc
Montreal	delta	2021-05-12	0	qc
Montreal	delta	2021-05-15	0	qc
Montreal	delta	2021-05-19	0	qc
Montreal	delta	2021-05-22	0	qc
Montreal	delta	2021-05-26	0	qc
Montreal	delta	2021-05-29	0	qc
Montreal	delta	2021-06-02	0	qc
Montreal	delta	2021-06-05	0	qc
Montreal	delta	2021-06-09	0	qc
Montreal	delta	2021-06-12	0	qc
Montreal	delta	2021-06-16	0	qc
Montreal	delta	2021-06-19	0	qc
Montreal	delta	2021-06-20	0	qc
Montreal	delta	2021-06-23	0	qc
Montreal	delta	2021-06-26	0	qc
Montreal	delta	2021-06-30	0	qc
Montreal	delta	2021-07-03	0	qc
Montreal	delta	2021-07-07	0	qc
Montreal	delta	2021-07-10	0	qc
Montreal	delta	2021-07-14	0	qc
Montreal	delta	2021-07-17	0	qc
Montreal	delta	2021-07-21	0.2425	qc
Montreal	delta	2021-07-24	0	qc
Montreal	delta	2021-07-28	0	qc
Montreal	delta	2021-07-31	0	qc
Montreal	delta	2021-08-04	0.5	qc
Montreal	delta	2021-08-07	0.5	qc
Montreal	delta	2021-08-11	0.593	qc
Montreal	delta	2021-08-14	0.407	qc
Montreal	delta	2021-08-18	0	qc
Montreal	delta	2021-08-21	0	qc
Montreal	delta	2021-08-25	1	qc
Montreal	delta	2021-08-28	1	qc
Montreal	delta	2021-09-01	1	qc
Montreal	delta	2021-09-04	1	qc
Montreal	delta	2021-09-08	1	qc
Montreal	delta	2021-09-11	1	qc
Montreal	delta	2021-09-15	1	qc
Montreal	delta	2021-09-18	1	qc
Montreal	delta	2021-09-22	1	qc
Montreal	delta	2021-09-25	1	qc
Montreal	delta	2021-09-29	1	qc
Montreal	delta	2021-10-02	1	qc
Montreal	delta	2021-10-06	1	qc
Montreal	delta	2021-10-09	1	qc
Montreal	delta	2021-10-13	1	qc
Montreal	delta	2021-10-16	1	qc
Montreal	delta	2021-10-27	0.662	qc
Montreal	delta	2021-10-30	1	qc
Montreal	delta	2021-11-03	1	qc
Montreal	delta	2021-11-06	1	qc
Montreal	delta	2021-11-10	1	qc
Montreal	delta	2021-11-13	1	qc
Montreal	delta	2021-11-17	1	qc
Montreal	delta	2021-11-20	1	qc
Montreal	delta	2021-11-24	1	qc
Montreal	delta	2021-11-27	1	qc
Montreal	delta	2021-12-01	1	qc
Montreal	delta	2021-12-04	1	qc
Montreal	delta	2021-12-08	1	qc
Montreal	delta	2021-12-11	1	qc
Montreal	delta	2021-12-15	0.9065	qc
Montreal	delta	2021-12-18	1	qc
Montreal	delta	2021-12-22	0.1875	qc
Montreal	delta	2021-12-25	0.106	qc
Montreal	delta	2021-12-29	0.03	qc
Montreal	delta	2022-01-01	0.034	qc
Montreal	delta	2022-01-06	0	qc
Montreal	delta	2022-01-08	0	qc
Montreal	delta	2022-01-12	0	qc
Montreal	delta	2022-01-15	0	qc
Montreal	delta	2022-01-19	0	qc
Montreal	delta	2022-01-22	0	qc
Montreal	delta	2022-01-26	0	qc
Montreal	delta	2022-01-29	0	qc
Montreal	delta	2022-02-02	0	qc
Montreal	delta	2022-02-05	0	qc
Montreal	delta	2022-02-09	0	qc
Montreal	delta	2022-02-12	0.011	qc
Montreal	omicron	2021-12-22	0.9365	qc
Montreal	omicron	2021-12-25	0.965	qc
Montreal	omicron	2021-12-29	0.9765	qc
Montreal	omicron	2022-01-01	0.975	qc
Montreal	omicron	2022-01-06	0.9565	qc
Montreal	omicron	2022-01-08	0.9715	qc
Montreal	omicron	2022-01-12	0.984	qc
Montreal	omicron	2022-01-15	0.9755	qc
Montreal	omicron	2022-01-19	0.9985	qc
Montreal	omicron	2022-01-22	1	qc
Montreal	omicron	2022-01-26	1	qc
Montreal	omicron	2022-01-29	1	qc
Montreal	omicron	2022-02-02	0.9915	qc
Montreal	omicron	2022-02-05	1	qc
Montreal	omicron	2022-02-09	1	qc
Montreal	omicron	2022-02-12	1	qc
Saskatoon	alpha	2020-11-28	0	sk
Saskatoon	alpha	2020-11-30	0	sk
Saskatoon	alpha	2020-12-02	0	sk
Saskatoon	alpha	2020-12-05	0	sk
Saskatoon	alpha	2020-12-07	0	sk
Saskatoon	alpha	2020-12-09	0	sk
Saskatoon	alpha	2020-12-13	0	sk
Saskatoon	alpha	2020-12-14	0	sk
Saskatoon	alpha	2020-12-16	0	sk
Saskatoon	alpha	2020-12-19	0	sk
Saskatoon	alpha	2020-12-21	0	sk
Saskatoon	alpha	2020-12-23	0	sk
Saskatoon	alpha	2020-12-26	0	sk
Saskatoon	alpha	2020-12-28	0	sk
Saskatoon	alpha	2020-12-30	0	sk
Saskatoon	alpha	2021-01-02	0	sk
Saskatoon	alpha	2021-01-04	0	sk
Saskatoon	alpha	2021-01-06	0	sk
Saskatoon	alpha	2021-01-09	0	sk
Saskatoon	alpha	2021-01-11	0	sk
Saskatoon	alpha	2021-01-13	0	sk
Saskatoon	alpha	2021-01-16	0	sk
Saskatoon	alpha	2021-01-17	0	sk
Saskatoon	alpha	2021-01-21	0	sk
Saskatoon	alpha	2021-01-24	0	sk
Saskatoon	alpha	2021-01-27	0	sk
Saskatoon	alpha	2021-01-30	0	sk
Saskatoon	alpha	2021-02-01	0	sk
Saskatoon	alpha	2021-02-03	0	sk
Saskatoon	alpha	2021-02-05	0	sk
Saskatoon	alpha	2021-02-06	0	sk
Saskatoon	alpha	2021-02-08	0	sk
Saskatoon	alpha	2021-02-10	0	sk
Saskatoon	alpha	2021-02-13	0	sk
Saskatoon	alpha	2021-02-15	0	sk
Saskatoon	alpha	2021-02-17	0.04	sk
Saskatoon	alpha	2021-02-22	0	sk
Saskatoon	alpha	2021-02-24	0	sk
Saskatoon	alpha	2021-02-27	0	sk
Saskatoon	alpha	2021-02-28	0.11	sk
Saskatoon	alpha	2021-03-03	0	sk
Saskatoon	alpha	2021-03-06	0	sk
Saskatoon	alpha	2021-03-08	0	sk
Saskatoon	alpha	2021-03-10	0	sk
Saskatoon	alpha	2021-03-14	0	sk
Saskatoon	alpha	2021-03-15	0.25	sk
Saskatoon	alpha	2021-03-18	0.15	sk
Saskatoon	alpha	2021-03-20	0.14	sk
Saskatoon	alpha	2021-03-22	0.11	sk
Saskatoon	alpha	2021-03-24	0.18	sk
Saskatoon	alpha	2021-03-27	0.15	sk
Saskatoon	alpha	2021-03-29	0.18	sk
Saskatoon	alpha	2021-03-30	0.17	sk
Saskatoon	alpha	2021-03-31	0.18	sk
Saskatoon	alpha	2021-04-03	0.6	sk
Saskatoon	alpha	2021-04-05	0.67	sk
Saskatoon	alpha	2021-04-07	0.81	sk
Saskatoon	alpha	2021-04-10	0.89	sk
Saskatoon	alpha	2021-04-12	0.93	sk
Saskatoon	alpha	2021-04-15	0.89	sk
Saskatoon	alpha	2021-04-17	0.92	sk
Saskatoon	alpha	2021-04-18	0.93	sk
Saskatoon	alpha	2021-04-19	0.87	sk
Saskatoon	alpha	2021-04-20	0.95	sk
Saskatoon	alpha	2021-04-23	0.87	sk
Saskatoon	alpha	2021-04-25	0.83	sk
Saskatoon	alpha	2021-04-27	0.85	sk
Saskatoon	alpha	2021-04-28	0.77	sk
Saskatoon	alpha	2021-04-30	0.47	sk
Saskatoon	alpha	2021-05-02	0.51	sk
Saskatoon	alpha	2021-05-04	0.91	sk
Saskatoon	alpha	2021-05-05	0.92	sk
Saskatoon	alpha	2021-05-07	0.93	sk
Saskatoon	alpha	2021-05-09	0.95	sk
Saskatoon	alpha	2021-05-11	0.85	sk
Saskatoon	alpha	2021-05-12	0.94	sk
Saskatoon	alpha	2021-05-14	0.94	sk
Saskatoon	alpha	2021-05-16	0.86	sk
Saskatoon	alpha	2021-05-19	0.83	sk
Saskatoon	alpha	2021-05-21	0.85	sk
Saskatoon	alpha	2021-05-23	0.52	sk
Saskatoon	alpha	2021-05-26	0.6	sk
Saskatoon	alpha	2021-05-29	0.31	sk
Saskatoon	alpha	2021-05-30	0.41	sk
Saskatoon	alpha	2021-06-02	0.25	sk
Saskatoon	alpha	2021-06-04	0.51	sk
Saskatoon	alpha	2021-06-06	0.37	sk
Saskatoon	alpha	2021-06-09	0.59	sk
Saskatoon	alpha	2021-06-11	0.39	sk
Saskatoon	alpha	2021-06-13	0.43	sk
Saskatoon	alpha	2021-06-16	0.56	sk
Saskatoon	alpha	2021-06-18	0.31	sk
Saskatoon	alpha	2021-06-20	0.47	sk
Saskatoon	alpha	2021-06-23	0.41	sk
Saskatoon	alpha	2021-06-25	0	sk
Saskatoon	alpha	2021-06-27	0.45	sk
Saskatoon	alpha	2021-06-30	0.32	sk
Saskatoon	alpha	2021-07-02	0.47	sk
Saskatoon	alpha	2021-07-04	0.37	sk
Saskatoon	alpha	2021-07-07	0.39	sk
Saskatoon	alpha	2021-07-09	0.18	sk
Saskatoon	alpha	2021-07-11	0.33	sk
Saskatoon	alpha	2021-07-14	0.12	sk
Saskatoon	alpha	2021-07-16	0.14	sk
Saskatoon	alpha	2021-07-18	0.2	sk
Saskatoon	alpha	2021-07-21	0	sk
Saskatoon	alpha	2021-07-23	0	sk
Saskatoon	alpha	2021-07-25	0.05	sk
Saskatoon	alpha	2021-07-28	0.18	sk
Saskatoon	alpha	2021-07-30	0.09	sk
Saskatoon	alpha	2021-08-01	0.07	sk
Saskatoon	alpha	2021-08-04	0.02	sk
Saskatoon	alpha	2021-08-06	0.09	sk
Saskatoon	alpha	2021-08-08	0.02	sk
Saskatoon	alpha	2021-08-11	0	sk
Saskatoon	alpha	2021-08-13	0	sk
Saskatoon	alpha	2021-08-15	0	sk
Saskatoon	alpha	2021-08-17	0	sk
Saskatoon	delta	2021-06-02	0.653	sk
Saskatoon	delta	2021-07-23	0.884	sk
Saskatoon	delta	2021-07-28	0.811	sk
Saskatoon	delta	2021-07-30	0.745	sk
Saskatoon	delta	2021-08-01	0.646	sk
Saskatoon	delta	2021-08-04	0.856	sk
Saskatoon	delta	2021-08-06	0.759	sk
Saskatoon	delta	2021-08-08	0.872	sk
Saskatoon	delta	2021-08-11	0.811	sk
Saskatoon	delta	2021-08-13	0.878	sk
Saskatoon	delta	2021-08-15	0.715	sk
Saskatoon	delta	2021-08-17	0.988	sk
Saskatoon	delta	2021-08-19	0.876	sk
Saskatoon	delta	2021-08-21	0.925	sk
Saskatoon	delta	2021-08-22	0.931	sk
Saskatoon	delta	2021-08-25	0.708	sk
Saskatoon	delta	2021-08-27	0.734	sk
Saskatoon	delta	2021-08-29	0.858	sk
Saskatoon	delta	2021-09-02	0.987	sk
Saskatoon	delta	2021-09-03	0.86	sk
Saskatoon	delta	2021-09-05	0.864	sk
Saskatoon	delta	2021-09-08	0.882	sk
Saskatoon	delta	2021-09-12	0.837	sk
Saskatoon	delta	2021-09-15	0.94	sk
Saskatoon	delta	2021-09-17	0.711	sk
Saskatoon	delta	2021-09-19	0.954	sk
Saskatoon	delta	2021-09-24	0.946	sk
Saskatoon	delta	2021-09-26	0.902	sk
Saskatoon	delta	2021-09-29	0.873	sk
Saskatoon	delta	2021-10-01	0.857	sk
Saskatoon	delta	2021-10-03	0.878	sk
Saskatoon	delta	2021-10-06	0.914	sk
Saskatoon	delta	2021-10-08	0.892	sk
Saskatoon	delta	2021-10-10	0.902	sk
Saskatoon	delta	2021-10-13	0.787	sk
Saskatoon	delta	2021-10-16	0.897	sk
Saskatoon	delta	2021-10-17	0.787	sk
Saskatoon	delta	2021-10-20	0.867	sk
Saskatoon	delta	2021-10-22	0.56	sk
Saskatoon	delta	2021-10-24	0.851	sk
Saskatoon	delta	2021-10-27	0.863	sk
Saskatoon	delta	2021-10-29	0.842	sk
Saskatoon	delta	2021-10-31	0.893	sk
Saskatoon	delta	2021-11-03	0.865	sk
Saskatoon	delta	2021-11-05	0.827	sk
Saskatoon	delta	2021-11-07	0.867	sk
Saskatoon	delta	2021-11-10	0.91	sk
Saskatoon	delta	2021-11-12	0.844	sk
Saskatoon	omicron	2021-11-12	0	sk
Saskatoon	delta	2021-11-14	0.881	sk
Saskatoon	omicron	2021-11-14	0	sk
Saskatoon	omicron	2021-11-17	0	sk
Saskatoon	delta	2021-11-19	0.909	sk
Saskatoon	omicron	2021-11-19	0	sk
Saskatoon	delta	2021-11-21	0.845	sk
Saskatoon	omicron	2021-11-21	0	sk
Saskatoon	delta	2021-11-24	0.4	sk
Saskatoon	omicron	2021-11-24	0	sk
Saskatoon	delta	2021-11-28	0.87	sk
Saskatoon	omicron	2021-11-28	0	sk
Saskatoon	omicron	2021-12-01	0	sk
Saskatoon	delta	2021-12-03	0.837	sk
Saskatoon	omicron	2021-12-03	0	sk
Saskatoon	delta	2021-12-05	0.831	sk
Saskatoon	omicron	2021-12-05	0	sk
Saskatoon	delta	2021-12-08	0.206	sk
Saskatoon	omicron	2021-12-08	0	sk
Saskatoon	omicron	2021-12-10	0	sk
Saskatoon	delta	2021-12-12	0.873	sk
Saskatoon	omicron	2021-12-12	0	sk
Saskatoon	delta	2021-12-15	0.425	sk
Saskatoon	omicron	2021-12-15	0.328	sk
Saskatoon	delta	2021-12-17	0.251	sk
Saskatoon	omicron	2021-12-17	0.232	sk
Saskatoon	delta	2021-12-19	0.162	sk
Saskatoon	omicron	2021-12-19	0.614	sk
Saskatoon	delta	2021-12-22	0.056	sk
Saskatoon	omicron	2021-12-22	0.641	sk
Saskatoon	delta	2021-12-25	0	sk
Saskatoon	omicron	2021-12-25	1	sk
Saskatoon	delta	2021-12-26	0	sk
Saskatoon	omicron	2021-12-26	0.992	sk
Saskatoon	delta	2021-12-30	0	sk
Saskatoon	omicron	2021-12-30	0.996	sk
Saskatoon	delta	2022-01-01	0	sk
Saskatoon	omicron	2022-01-01	0.875	sk
Saskatoon	delta	2022-01-02	0	sk
Saskatoon	omicron	2022-01-02	0.93	sk
Saskatoon	delta	2022-01-05	0	sk
Saskatoon	omicron	2022-01-05	0.998	sk
Saskatoon	delta	2022-01-07	0	sk
Saskatoon	omicron	2022-01-07	0.962	sk
Saskatoon	delta	2022-01-09	0	sk
Saskatoon	omicron	2022-01-09	0.952	sk
Saskatoon	delta	2022-01-12	0	sk
Saskatoon	omicron	2022-01-12	0.838	sk
Saskatoon	delta	2022-01-14	0	sk
Saskatoon	omicron	2022-01-14	0.977	sk
Saskatoon	delta	2022-01-16	0	sk
Saskatoon	omicron	2022-01-16	0.966	sk
Saskatoon	delta	2022-01-19	0	sk
Saskatoon	omicron	2022-01-19	0.786	sk
Saskatoon	delta	2022-01-21	0	sk
Saskatoon	omicron	2022-01-21	0.947	sk
Saskatoon	delta	2022-01-23	0	sk
Saskatoon	omicron	2022-01-23	0.984	sk
Saskatoon	delta	2022-01-26	0	sk
Saskatoon	omicron	2022-01-26	0.931	sk
Saskatoon	delta	2022-01-28	0	sk
Saskatoon	omicron	2022-01-28	1	sk
Saskatoon	delta	2022-01-30	0	sk
Saskatoon	omicron	2022-01-30	1	sk
Saskatoon	delta	2022-02-02	0	sk
Saskatoon	omicron	2022-02-02	1	sk
Saskatoon	delta	2022-02-04	0	sk
Saskatoon	omicron	2022-02-04	0.894	sk
Saskatoon	delta	2022-02-06	0	sk
Saskatoon	omicron	2022-02-06	0.797	sk
Saskatoon	delta	2022-02-09	0	sk
Saskatoon	omicron	2022-02-09	0.978	sk
Saskatoon	delta	2022-02-11	0	sk
Saskatoon	omicron	2022-02-11	1	sk
Saskatoon	delta	2022-02-13	0	sk
Saskatoon	omicron	2022-02-13	1	sk
Saskatoon	delta	2022-02-16	0	sk
Saskatoon	omicron	2022-02-16	0.945	sk
Saskatoon	delta	2022-02-18	0	sk
Saskatoon	omicron	2022-02-18	0.902	sk
Saskatoon	delta	2022-02-20	0	sk
Saskatoon	omicron	2022-02-20	1	sk
Saskatoon	delta	2022-02-23	0	sk
Saskatoon	omicron	2022-02-23	0.962	sk
Saskatoon	delta	2022-02-25	0	sk
Saskatoon	omicron	2022-02-25	1	sk
Saskatoon	delta	2022-02-27	0	sk
Saskatoon	omicron	2022-02-27	0.976	sk
Saskatoon	delta	2022-03-02	0	sk
Saskatoon	omicron	2022-03-02	0.937	sk
Saskatoon	delta	2022-03-04	0	sk
Saskatoon	omicron	2022-03-04	0.892	sk
Saskatoon	delta	2022-03-06	0	sk
Saskatoon	omicron	2022-03-06	0.693	sk
Saskatoon	delta	2022-03-09	0	sk
Saskatoon	omicron	2022-03-09	0.923	sk
Saskatoon	delta	2022-03-11	0	sk
Saskatoon	omicron	2022-03-11	0.592	sk
Saskatoon	delta	2022-03-13	0	sk
Saskatoon	omicron	2022-03-13	0.649	sk
Saskatoon	delta	2022-03-16	0	sk
Saskatoon	omicron	2022-03-16	0.963	sk
Saskatoon	delta	2022-03-18	0	sk
Saskatoon	omicron	2022-03-18	1	sk
Saskatoon	delta	2022-03-20	0	sk
Saskatoon	omicron	2022-03-20	1	sk
Saskatoon	delta	2022-03-23	0	sk
Saskatoon	omicron	2022-03-23	1	sk
Saskatoon	delta	2022-03-27	0	sk
Saskatoon	omicron	2022-03-27	1	sk
Saskatoon	delta	2022-03-28	0	sk
Saskatoon	omicron	2022-03-28	1	sk
Saskatoon	delta	2022-03-30	0	sk
Saskatoon	omicron	2022-03-30	0.788	sk
